# Supplementary material for: Associations between the infant gut microbiota and the living environment
Source: Gut Microbes Rep. 2025 Dec 31;3(1):2603823. doi: 10.1080/29933935.2025.2603823 (PMC12938875; doi:10.1080/29933935.2025.2603823)
Supplement: Supplementary material — Supplementary Table 5_v2 [file KGMR_A_2603823_SM8078.xlsx]

## Sheet: Estimates (≤6 months)
	age_est	dietBF-formula-solids_est	dietBF-solids_est	dietexclBF_est	dietFormula_est	dietFormula-solids_est	env_FurOrFeathersTRUE_est	birthmode_RecievingIAPVaginal_AB_est	birthmode_RecievingIAPVaginal_NoAB_est	familly_NbSiblingsFt_est	env_HabitationTypeHouse_est	env_HabitationTypeTownhouse / Semi-detached house_est	Airquality_12m_PCsites4_est	Roadlength_roadtype4_500_est	Roadlength_roadtype2_1250_est	dist_to_roadtype2_km_est	dist_to_roadtype5_km_est	dist_to_roadtype6_km_est	dist_to_roadtype7_km_est	dist_to_roadtype8_km_est	Industrial_or_commercial_units_250_lvl2_est	Artificial__non_agricultural_vegetated_areas_750_lvl2_est	Open_spaces_with_little_or_no_vegetation_1250_lvl2_est	Coastal_wetlands_1250_lvl2_est	Marine_waters_1250_lvl2_est	Roadlength_roadtype1_1250_est	Airquality_12m_PCsites1_est	Mine__dump_and_construction_sites_250_lvl2_est	Inland_wetlands_250_lvl2_est	Heterogeneous_agricultural_areas_750_lvl2_est	Inland_waters_250_lvl2_est
Actinobacteria_Actinobacteria_Actinomycetales_Actinomycetaceae_Actinomyces	-0.00700059492263273	-0.237520985759859	-0.0323606467436066	-0.142982554459781	-0.211479771185931	-0.415255626728263	-0.147206105793948	-0.373212953109609	-0.405524694771143	-0.0813325597989396	0.161000287372153	0.0202714527931898	0.051841911850987	0.039736395269799	0.00771120081694306	-0.0245154475848227	0.121083148067862	0.034883079011735	0.0353324708046521	-0.0407626168185099	0.00496409244506304	-0.0351981708916826	-0.00476841602314304	-0.0230106217965339	-0.0650121989850316	0	0	0	0	0	0
Actinobacteria_Actinobacteria_Bifidobacteriales_Bifidobacteriaceae_Bifidobacterium	-0.00494215774959585	0	0	0	0	0	0	0.0740617737049328	0.388288492720325	0.210484052268245	0	0	0	0	0	0	0	0	0	0	0	0	-0.0823111736055295	0	0.0550904900074519	-0.0441263131110259	0	0	0	0	0
Actinobacteria_Actinobacteria_Micrococcales_Micrococcaceae_Rothia	-0.00151136718598723	-0.378872736769711	-0.300246575674971	0.0246750637014548	0.406991690719203	-0.348552105727271	-0.00514215704501093	0	0	0	0.096790832221688	-0.020117545005566	-0.00155220497866059	-0.0201621509991128	-0.00521841459031603	-0.0334971485588708	0	-0.00594942007076006	0	-0.0117615518227505	0	0	0	0.0124329831151641	-0.0100185216889476	-0.0438215958228096	-0.15460413950408	0.0394739643130527	-0.0211600167438251	0.00129027003131851	0
Actinobacteria_Coriobacteriia_Coriobacteriales_Coriobacteriaceae_Collinsella	-0.0032065490453799	-0.302131095216554	-0.260222384589362	-0.142287553465277	0.350962341007334	-0.267634572526353	0.0456919427312167	0.025737390746812	0.721744764819342	0.0196223671860383	-0.18294487708247	-0.170053925049966	0	0	-0.13624235569056	0.0660731628505686	-0.0599095598235689	0.0154314162438915	0	0.0298348149502189	-0.108738944372958	-0.0593501847357661	-0.105084831657537	0.0328356996808327	0.0403325068292728	0	-0.183792018426975	0.00571699240863534	0	-0.0240521042417275	0
Actinobacteria_Coriobacteriia_Eggerthellales_Eggerthellaceae_Eggerthella	0	-0.170557403157551	-0.0828478916047142	-0.0787887042460219	0.15793466698072	-0.136229591041286	0.0131801456068711	0.0940877070649402	0.00451953786428228	0.0408133635635521	0.0870315829043174	0.0168228924586566	0	0	0.0124456565738216	0	0	0	0.0214087193360098	0	-0.00826767146039073	0	0	0	-0.0263693480637398	-0.0092220863524073	-0.210541621593869	0.0452930612357206	0	0	0
Bacteroidetes_Bacteroidia_Bacteroidales_Bacteroidaceae_Bacteroides	0	0	0	0	0	0	0	1.72171621853826	2.18492070225127	-0.0118061113561968	0	0	-0.0978391016310317	0.0777868521600218	0	0	0	0	0	-0.15594386651173	-0.149024526873165	-0.134934908033311	0.158583039925308	-0.075718135444844	0	0	0	0	0	0	0
Bacteroidetes_Bacteroidia_Bacteroidales_Porphyromonadaceae_Parabacteroides	-0.0166028093957701	-0.167346825735618	-0.0851884492205837	-0.084377900490587	-0.366808749193151	-0.372107750591391	0	0.578016794352746	0.851125858635804	-0.164797246551088	-0.196319890448497	-0.0498151945297126	0.064525635822485	0	0.0109126166909948	0.123250563639946	-0.0688272696537889	0.0629851248227137	0	0	-0.117314135143107	0	0.0930043448217166	0	0	0	-0.175672913144165	-0.0534728471287781	-0.0391116240053939	0	0.0682853982165843
Firmicutes_Bacilli_Lactobacillales_Enterococcaceae_Enterococcus	0	0	0	0	0	0	0	0	0	0	0	0	0	0	0	0	0	0	0	0	0	0	0	0	0	0	0	0	0	0	0
Firmicutes_Bacilli_Lactobacillales_Lactobacillaceae_Lactobacillus	-0.0126871169806722	0	0	0	0	0	-0.144798037595994	-0.123797806494352	0.0892288706576914	0.15221852793025	0.170730472621688	-0.0208402375778513	0.0614787775940337	0	0.0541294235072601	0	-0.0452678209584926	0.046352297825918	0	-0.0336716669570134	0.0541764035504029	-0.0286933308283923	0	0.0291400385576572	0	0	-0.158341934636348	-0.0208143825492419	0.0653259574381131	-0.0581934571961135	-0.0219038718642859
Firmicutes_Bacilli_Lactobacillales_Lactobacillaceae_Pediococcus	-0.0140253074599383	0.11302042817285	0.103175354735331	-0.159747150910828	0.163382062716346	-0.0689291142519714	-0.192657998168005	-0.0944402789572985	0.16669333822306	0.170758343168758	0.276461015554593	0.0572751487246309	0.077347303905845	0	0.049723734120684	-0.0588154684456672	0	0	0.076711641202201	-0.0486031949088412	0.0874964890544527	-0.023357766022621	0	0.0394874631969631	-0.0326357953766769	0.0382219152117455	-0.102669477173552	0	0.0503896849685584	-0.0775712192882101	0
Firmicutes_Bacilli_Lactobacillales_Streptococcaceae_Streptococcus	-0.0433990657989229	0	0	0	0	0	0	0.150452263616517	0.205885757847695	-0.0245521182013837	0.34888219918978	0.125673653445887	0	-0.0740294040703996	0.00779217647845713	-0.0294070650430776	0	0	0.051087291871169	0	0.102480946221595	0.0813004003608583	0	0.0347732218491742	0	-0.0492797963646041	0	0	0	0.0607067761430316	-0.0202443870673288
Firmicutes_Clostridia_Clostridiales_Clostridiaceae_Sarcina	0	-0.240087039701938	0.0873233987523641	-0.111339387449051	-0.368313929979881	-0.217009849888444	0	-0.61177921378936	-1.17964619915833	-0.288800105604075	-0.472165216959909	-0.290794283433079	0	0	0.10194829920771	0	0	0	0	0.130867139586291	0	0	0.109139261315703	0	-0.193500714763948	0	0	0.107589050710894	-0.101609646770428	0.0473471272825417	0.136591981284896
Firmicutes_Clostridia_Clostridiales_Lachnospiraceae_Agathobacter	-0.00844196343917172	-0.0562419099421515	-0.0741323189125469	-0.0346921215260842	0.218797610683436	0.173408898302765	-0.0171539069472464	0	0	-0.0280082981102	0.0621678343463998	0.000842344666880787	0.0148354493679393	0.00974365168196582	0	0	0	0.0282891965308618	0	0	-0.0151815134022662	0	0	0.0307385455181432	-0.036344055156479	-0.0156148473325387	-0.200335157352957	0	0.00548007628712604	-0.00452438111397865	0
Firmicutes_Clostridia_Clostridiales_Lachnospiraceae_Anaerostipes	-0.00518613874213446	-0.0279525128085927	0.00496048824648703	-0.0917609858979498	0.35751301171766	0.481352929497346	0	-0.0811013610710644	-0.129775394379528	0	0.0507309536254677	-0.027628292704611	0.00923758205584009	0	0	-0.0136114548303227	0.0226969480635374	0	0	0	0	0.00512085391568026	0.0109476643563849	0.0394321206471061	-0.0333920731706099	0	-0.225104444731661	0	-0.0152682914173061	0	0
Firmicutes_Clostridia_Clostridiales_Lachnospiraceae_Blautia	0.0018584219616119	0.339152900636512	0.0696654221679959	-0.186438280545477	0.282525342198367	1.55299256425191	-0.125170676519857	-0.141559370259525	-0.315939090132863	0	0.0126402530925857	0.027024902295567	0.061113015434278	0.0356151031047285	0.038238200486437	-0.00445288009946255	0.0570886545382779	0	0	-0.038394945478837	-0.019828349913972	0	0	0.0718138851970546	0.00157707387647546	0.00286075110821891	-0.192793726501023	-0.00184863233753633	0.0152010763375787	-0.0173641835751336	0
Firmicutes_Clostridia_Clostridiales_Lachnospiraceae_Clostridium.XlVa	-0.00898468990955189	-0.11571715594419	-0.0694676061239214	-0.0874772551377514	0.0998136095920412	0.0303724250953304	0	0	0	0	0.0775440472717954	-0.0626777882648031	0	0	0	-0.0206980202887131	0	0	0	0	0	0.00915489970112071	-0.0118044043129827	0.0196307286782172	-0.0191612979300306	-0.0211084092866446	-0.231297207845306	0.0341247040586534	0	0	0
Firmicutes_Clostridia_Clostridiales_Lachnospiraceae_Coprococcus	-0.00741441959178095	-0.0124609233038148	-0.0587218447870523	-0.0686383825038123	0.346499872243133	0.721688962352269	0.0282433848415839	-0.0853272109241243	-0.11384315667234	-0.0350724259708898	0	0	0.0247489140933044	0.00339852584709959	0.0326921285614066	-0.0129045415425669	0.0482394347178056	0.0462874721583924	-0.0230234934152287	0	-0.0328520076791921	0	0	0	0	0	-0.218206088992533	0	-0.00917291803667175	0	0
Firmicutes_Clostridia_Clostridiales_Lachnospiraceae_Eisenbergiella	0.00239309421080112	-0.190929663042845	-0.167936480915682	-0.175747351182007	0.144814712036149	0.0212343450944633	0.0101498831719086	0.0519100638711632	-0.0652009691300708	0	0.0807731313208109	-0.0418573814814195	0	-0.0158244600085991	-0.0106693902068036	0.0269481912413586	0.0611264510240353	0.0078337608997661	0.0456504360311429	-0.0362325898452185	-0.020979422380902	0.00526090021483585	-0.0138516172347997	0.0297092226069585	-0.0192142918808744	-0.00235536942225695	-0.189951426623014	0	0.0132477895604269	0	-0.0225598765416879
Firmicutes_Clostridia_Clostridiales_Lachnospiraceae_Enterocloster	-0.00231634627711545	0.199072485432381	0.144533096384167	-0.122441481720803	0.45445600151862	0.633685678638744	0.044574291177643	0	0	-0.0544629106416622	0.123680920381473	-0.183808703785139	0	-0.0203898382838988	0	0.0207740339733743	0.0974482503338645	0	0.00974823328329968	-0.045408685926498	0.0530551270491357	0	-0.0535972770987647	0.0231800987936961	0	0	-0.167748598921713	0	0	0	-0.0491700977778666
Firmicutes_Clostridia_Clostridiales_Lachnospiraceae_Falcatimonas	-0.00851488222634217	0	0	0	0	0	0	0	0	0	0.0546393467289244	-0.0312661493924698	0	0	0	0	0	0.0244572992663711	0	0	0	0	0	0.0274632136207924	-0.032088257638973	0	-0.22367823352999	0	-0.0131715798351406	0	0
Firmicutes_Clostridia_Clostridiales_Lachnospiraceae_Fusicatenibacter	-0.0093260457435676	-0.012119362788428	-0.00608448155858471	-0.0411955268048592	0.174870182017508	0.64922805106876	-0.017914638736958	0.0463033951556143	-0.0441823049890299	0	0.110901975764142	0.0111484109761945	0	0	0.0365308737654607	0	0	0.045085573165253	-0.029227027535238	0	0	0	0	0.0411629465865383	0	0	-0.203399593153596	0	-0.0179248678148612	0	0
Firmicutes_Clostridia_Clostridiales_Lachnospiraceae_Hungatella	0	0	0	0	0	0	0	0	0	0	0	0	0	0	0	0	0	0	0	0	0	0	0	0	0	0	0	0	0	0	0
Firmicutes_Clostridia_Clostridiales_Lachnospiraceae_Lachnospira	-0.00852487232199309	0.026044840746958	0.0502395906419951	-0.0391279584939543	0.179323160638556	0.738762673011016	0	0	0	0	0	0	0	0	0	-0.0225780132379769	-0.0116224110220861	0	-0.0282569160022373	0.0131438487915791	0	0.0215407850775467	-0.0212300507145906	0	0	-0.0314226759042696	-0.228161683832684	0	0.0486267184819406	0	0
Firmicutes_Clostridia_Clostridiales_Lachnospiraceae_Lachnospiracea.incertae.sedis	0	0	0	0	0	0	0	0	0	0	0	0	0	0	0	0	0	0	0	0	0	0	0	0	0	0	0	0	0	0	0
Firmicutes_Clostridia_Clostridiales_Lachnospiraceae_Mediterraneibacter	-0.00323429263299139	0.0426173929763838	-0.0898839019661942	-0.0807624058368773	0.351527474442602	0.227132928178193	0.0803315486102823	0.0216950469099023	-0.0438592024553929	-0.0217011127309456	-0.00150680295581137	-0.0546729913600075	0	0	0.0351759548056794	0	0.0633904937981953	0.0322142780913216	0	-0.0200209919911185	-0.0232171903716324	0	-0.001289050206461	0	-0.014744269440528	-0.0236578734790344	-0.19641303720257	0	0.0974847605283809	0.040139032032341	-0.0552266763151454
Firmicutes_Clostridia_Clostridiales_Lachnospiraceae_Roseburia	-0.00825112158536363	0.0384345706833131	0.127953481589081	-0.0550311207979583	0.0430285171521739	1.2266153711974	0	0.0931693924674977	-0.0351513352986701	-0.0693307575891615	0.0630508284162809	-0.0840165618208294	0	0.015739443593946	0	-0.0359636915232714	0.0319169361592632	0	-0.0434858446320114	0	0	0.00491605096453343	0	0.0568021886932102	-0.03439622947439	-0.0389957419897224	-0.232067310593531	0	0	0.0150740605921424	-0.017264007352969
Firmicutes_Clostridia_Clostridiales_Peptostreptococcaceae_Romboutsia	-0.0069950309570383	-0.0166314333894601	-0.0360447390317211	-0.113296656851378	0.2087717243811	0.357386427613698	0.0340962433161562	-0.0856196993635836	-0.107193804714943	0	0	0	0	0.013119334279278	0.0212877313185384	-0.0166287579076001	0	0	0	0	-0.00350527850762684	0	0	0	-0.0199222899781661	-0.0170131739144411	-0.226802957740448	0.0274924124320171	0	0	0
Firmicutes_Clostridia_Clostridiales_Peptostreptococcaceae_Terrisporobacter	0.0314539538315847	-0.40868412549457	-0.187070262752051	-0.142110778486889	-0.302158618644593	-0.900426872992861	0	-0.455502443386013	-0.604826397865206	-0.232799613571636	-0.252487046819899	-0.157321167882555	0	0	0.0818135433457788	0.0340151273394515	-0.141121105859185	0	0	0.172328555982856	0	0	0.126362295519427	-0.0368165199611817	-0.121784426184709	0	0.0250465794290959	0	-0.119496061338174	0.0836323267967375	0.143169652115543
Firmicutes_Clostridia_Clostridiales_Ruminococcaceae_Clostridium_IV	0.0127916805456763	-0.387897313385757	-0.329488810843558	-0.0934178380259783	0.0422939194854053	-0.763017883616396	0	-0.28901719844201	-0.313612220136778	-0.079725061485451	-0.0614414143454652	-0.126972743970752	-0.0202156738597217	0	0.0411494349905118	0	0	0	0	0.0285166094159048	0	0	0.0471800572252058	0	-0.0360695842465559	0	0	0.0326141024746595	-0.0470683463876534	0.04351957988436	0.045488203706117
Firmicutes_Clostridia_Clostridiales_Ruminococcaceae_Faecalibacterium	-0.0101992598507152	0.120927249275395	0.0989599615942664	-0.0651650364632584	0.0144223320488945	0.662532387397958	0.0172602076324282	-0.013668334809997	-0.134284300848377	0.0592021602786968	0.0248528693878137	0.0763251139146895	0.0390503050303187	0	0.0402844396012952	-0.0191876841916804	0	-0.00125283506391431	-0.0440146631178554	0	-0.0032349870188584	0.0288848278016658	-0.0205222939267131	0	0	-0.0446961002976872	-0.195430761740221	0	-0.000614629153494055	0.00180418837245763	0
Firmicutes_Clostridia_Clostridiales_Ruminococcaceae_Flavonifractor	0	-0.0779850145938577	0.120996545073642	-0.0291888463612492	0.0419036876774582	0.110998091893978	0.100732355632163	-0.0294664056408116	-0.191636352620938	-0.0753125246953071	0.0377576584832343	-0.149859301901786	-0.039002644003049	0.00582006331500547	0.0283957110862583	-0.032829368771144	0	0.0375722607897701	0.000629772323790789	0.0440196640693008	-0.0552287544376182	0	-0.00579550904288784	0	-0.0512528672471381	-0.0405371303614013	-0.244886303219071	0.0532414835717296	0	0	-0.0292190437932445
Firmicutes_Clostridia_Clostridiales_Ruminococcaceae_Gemmiger	-0.00985143313618967	-0.0224575034009154	0.0180591478164057	0.000718611997822567	0.0933217439962601	-0.0650877186549903	0	0.0158581305827777	0.0526378262710236	-0.0189402074229185	0	0	-0.0191334672417315	0.0246658929129558	0	0	0	0.0197499171120109	0.00815809739872586	0	-0.00723049409348581	0	0.0335292366534041	-0.00515688244458335	-0.0608405363656859	-0.0353265332398993	-0.191990259643602	0	0	-0.00697059280417511	-0.0140434835548721
Firmicutes_Clostridia_Clostridiales_Ruminococcaceae_Ruminococcus	-0.00744752080327392	0.0565097675130701	4.77939699948854e-05	-0.0484722635718721	0.153461302523589	0.837874551352896	0	-0.0662935434738806	-0.092496881727388	-0.0329646712575628	0	0	0	0.0071900574708909	0.0213917881848439	0	0.0192056175339725	0.0327441274533912	-0.0216777147189895	0	0	0	0	0.02480569028196	-0.0202848991577224	-0.0135029520279561	-0.22820417574549	0.0452257848151368	-0.0169740284619203	0	0
Firmicutes_Erysipelotrichia_Erysipelotrichales_Erysipelatoclostridiaceae_Erysipelatoclostridium	0	0.0449889327906286	-0.0252104868699207	0.0589414339097106	0.136102442805743	0.0900926222636839	0.19110127014695	-0.113231668290246	-0.234229698413384	0.000903920743375098	0	0	0.0335124634164786	0.0789918400600605	0	0	0	-0.0151107667471097	0	-0.0303083224495025	-0.0579502281409134	0	0	-0.0410257077042784	0	-0.0556739548329341	-0.202713303651397	0	-0.0134831200905665	-0.0528437047347341	-0.0429935635268261
Firmicutes_Negativicutes_Veillonellales_Veillonellaceae_Dialister	-0.00286263777682152	-0.177046841568529	-0.129953101173101	-0.0642387529565266	0.0631982628370868	-0.282443990740245	0.00736637205385865	0	0	0	0.0158694048756457	-0.101230818599332	-0.0165256741900819	0.0102284938519665	0.0330583024923457	-0.00518915603300448	0	0	0	0	-0.0162909475542456	0.0049110004992138	0.0200710883499172	0.0263470715391747	-0.0497156436148614	0.000409633370141505	-0.199832755501905	0	0	0	0
Firmicutes_Negativicutes_Veillonellales_Veillonellaceae_Megasphaera	0	0	0	0	0	0	0	0	0	0	0	0	0	0	0	0	0	0	0	0	0	0	0	0	0	0	0	0	0	0	0
Firmicutes_Negativicutes_Veillonellales_Veillonellaceae_Veillonella	0.0537330888789254	1.22687701481384	1.06205629592808	0.0840305764339316	0.686582846922091	0.490622365464121	0	-0.713646867931999	-1.14699456091518	0	0	0	0	0	0	0	0.0451156552145993	0	0	0	0	0	0	0.0262012478642358	-0.077672640887153	0	0.0242499446215814	-0.0767216948152468	-0.0898182404368393	0	0
Proteobacteria_Gammaproteobacteria_Enterobacterales_Enterobacteriaceae_Citrobacter	-0.00468620340185136	0.0240547765633045	0.0423043686043912	-0.0668441517619306	0.190705373033161	0.168382108754902	-0.000921323855519692	-0.34856599520145	-0.503824270614259	-0.0851092462706506	0.111036822584967	-0.108846929776202	0.0568215576306826	0	0.0220537893373542	0	-0.0428122234861606	0.0253119757217336	-0.0792667798956077	0.0416967561523448	-0.00190107677110489	0.0354983977222067	-0.0361105703921048	0.0481387768756556	0	0	0	0	-0.0334820467478792	0	0
Proteobacteria_Gammaproteobacteria_Enterobacterales_Enterobacteriaceae_Enterobacter	0	0	0	0	0	0	0	0	0	0	0	0	0	0	0	0	0	0	0	0	0	0	0	0	0	0	0	0	0	0	0
Proteobacteria_Gammaproteobacteria_Enterobacterales_Enterobacteriaceae_Escherichia.Shigella	0.0363309628610708	0.199931186334967	0.0321186056656009	0.0892543681457041	-0.148209462689933	-1.24639614724009	0.36990052106027	0.735706398557478	0.56090024814393	0	0	0	-0.0589081628199957	0	0	0	0	0	-0.118649521268166	0	0	0	0	-0.0898644539231179	0.088433922672281	0	0	0	0	0	0.0793571297239695
Proteobacteria_Gammaproteobacteria_Enterobacterales_Enterobacteriaceae_Klebsiella	0	-0.0807187043414969	0.0359760950725921	0.0888422665275159	0.732293752320438	-0.480503245209138	-0.241730395672826	-1.1359943644564	-1.40625707480584	-0.24117719181094	0	0	0.151390445261273	-0.106083358243721	0	-0.0612307848596421	0.0573473989011611	0	0.102108904304786	0	0.0155137301021967	0	0.167710950227564	0.0910939055328506	-0.176033397351421	0	0	0.119462207115604	-0.145816825973379	0	-0.0190206965743016
Proteobacteria_Gammaproteobacteria_Pasteurellales_Pasteurellaceae_Actinobacillus	-0.0190365087601548	0.130820642430616	0.105515804668973	0.0627053053393601	0.0893881995000506	0.489846635948384	0	0	0	0	0	0	0	0	0.0351062584901641	0	-0.0223381028266642	0.0321185107058226	-0.0484964449231433	0	0.0393726316070205	0	-0.0101366979482918	-0.0195644616092744	0	0	-0.17541062173458	0	0	0	0
Proteobacteria_Gammaproteobacteria_Pasteurellales_Pasteurellaceae_Haemophilus	-0.0211100053134598	0.172708766863082	0.118163116344182	0.0424738724380603	0.00787394635271328	0.546602135061744	0.0749740313130308	0	0	-0.00161230211911159	0	0	0.0524575507251741	0	0.0442125266218531	0	-0.0333872004152959	0.0584636869074755	-0.0421366531978563	0	0	0.0204747136106898	0	-0.0275954987856205	0.0161764718384288	0	-0.193312774967238	-0.0196404339443859	-0.0154950354015062	0.0393804212344238	0
Verrucomicrobia_Verrucomicrobiae_Verrucomicrobiales_Akkermansiaceae_Akkermansia	0	0	0	0	0	0	0	0	0	0	0	0	0	0	0	0	0	0	0	0	0	0	0	0	0	0	0	0	0	0	0
shannon_diversity	-0.0107604884488255	0	0	0	0	0	0	0	0	0	0.0395717957542334	-0.0406194774810719	0	0	0	0	0	0	0	0	0	0	0	0.0192493657777944	-0.0210215560852744	-0.0233864031847775	-0.228951343920561	0	0	0	0
simpson_diversity	-0.01082275468618	0	0	0	0	0	0	0	0	0	0.0397115682542496	-0.0404172781643352	0	0	0	0	0	0	0	0	0	0	0	0.0192574367520793	-0.0208957002471635	-0.0234652226358709	-0.228954593438274	0	0	0	0

## Sheet: P-value (≤6 months)
	age_p	dietBF-formula-solids_p	dietBF-solids_p	dietexclBF_p	dietFormula_p	dietFormula-solids_p	env_FurOrFeathersTRUE_p	birthmode_RecievingIAPVaginal_AB_p	birthmode_RecievingIAPVaginal_NoAB_p	familly_NbSiblingsFt_p	env_HabitationTypeHouse_p	env_HabitationTypeTownhouse / Semi-detached house_p	Airquality_12m_PCsites4_p	Roadlength_roadtype4_500_p	Roadlength_roadtype2_1250_p	dist_to_roadtype2_km_p	dist_to_roadtype5_km_p	dist_to_roadtype6_km_p	dist_to_roadtype7_km_p	dist_to_roadtype8_km_p	Industrial_or_commercial_units_250_lvl2_p	Artificial__non_agricultural_vegetated_areas_750_lvl2_p	Open_spaces_with_little_or_no_vegetation_1250_lvl2_p	Coastal_wetlands_1250_lvl2_p	Marine_waters_1250_lvl2_p	Roadlength_roadtype1_1250_p	Airquality_12m_PCsites1_p	Mine__dump_and_construction_sites_250_lvl2_p	Inland_wetlands_250_lvl2_p	Heterogeneous_agricultural_areas_750_lvl2_p	Inland_waters_250_lvl2_p
Actinobacteria_Actinobacteria_Actinomycetales_Actinomycetaceae_Actinomyces	0.0246874351260726	0.00778788609104074	0.745906979651039	0.0317569865974713	0.341598152694925	0.0122685865252928	0.0433900223505341	0.00247772691053645	6.0017071405713e-05	0.0902643746409364	0.170463662948909	0.826046795437492	0.145018701306679	0.250577567118975	0.825271709195176	0.552510966666522	0.0157203384807631	0.371166828259743	0.412497967036422	0.424422074138569	0.900115235619534	0.334337351887609	0.904089783277811	0.536382547938202	0.107161957532168	1	1	1	1	1	1
Actinobacteria_Actinobacteria_Bifidobacteriales_Bifidobacteriaceae_Bifidobacterium	0.116933867412324	1	1	1	1	1	1	0.462246973514081	2.44739110199576e-06	8.88937075916912e-08	1	1	1	1	1	1	1	1	1	1	1	1	0.00932897224829617	1	0.0593898837585269	0.118572291556737	1	1	1	1	1
Actinobacteria_Actinobacteria_Micrococcales_Micrococcaceae_Rothia	0.566629105874539	3.43506230547233e-07	0.000199733430307923	0.632185537194678	0.0191181269942693	0.0122680955687206	0.917820039068292	1	1	1	0.193367380781344	0.727399060333438	0.948817180157824	0.395505325106471	0.825327790927937	0.21513017013221	1	0.816666563998129	1	0.636374104059052	1	1	1	0.626673059730028	0.693653422299942	0.0634457659253308	9.73162584224044e-11	0.186359438777697	0.345927238294861	0.957073835469557	1
Actinobacteria_Coriobacteriia_Coriobacteriales_Coriobacteriaceae_Collinsella	0.424593456559824	0.00793485262419604	0.0451019036288214	0.115231309086948	0.279876668686838	0.231836401735741	0.692609561665875	0.894462969151556	5.83674145367748e-06	0.796427175071263	0.322378839226902	0.240890481083293	1	1	0.0138819712911609	0.311287315564835	0.444808203745863	0.79692010546196	1	0.710349088083057	0.0783932239380896	0.298911251757426	0.0888541914281282	0.576022967588155	0.50970692425452	1	0.00078444966033813	0.934120350129111	1	0.66465356495043	1
Actinobacteria_Coriobacteriia_Eggerthellales_Eggerthellaceae_Eggerthella	1	0.000478223649778627	0.14022395782027	0.0561740851188959	0.258999057609492	0.203371229923556	0.739511055483843	0.1610183357433	0.934274658809268	0.120491886073554	0.141465040327247	0.728878217138141	1	1	0.512325364993033	1	1	1	0.328346399299798	1	0.699308880357385	1	1	1	0.192755277505694	0.624703775571166	6.16670603563286e-29	0.0535691239567938	1	1	1
Bacteroidetes_Bacteroidia_Bacteroidales_Bacteroidaceae_Bacteroides	1	1	1	1	1	1	1	1.44582556453429e-13	8.28294018207618e-31	0.895279883201429	1	1	0.140679980064053	0.235440299688382	1	1	1	1	1	0.0155193750927291	0.0286314006442327	0.0449112194102348	0.0212847198117335	0.270742858810867	1	1	1	1	1	1	1
Bacteroidetes_Bacteroidia_Bacteroidales_Porphyromonadaceae_Parabacteroides	2.75601817612224e-06	0.0982305952235605	0.464788252238853	0.296474658858251	0.162841134365739	0.0544870247669291	1	0.000488216956947064	3.61521667679651e-10	0.010713757401149	0.204866301943781	0.683786842619335	0.177090542020034	1	0.817913372514605	0.027115203251059	0.163789351271042	0.21119762566368	1	1	0.0252145709202913	1	0.0589197171994798	1	1	1	0.000162331522345246	0.36352935256949	0.459547721953803	1	0.197387131004958
Firmicutes_Bacilli_Lactobacillales_Enterococcaceae_Enterococcus	1	1	1	1	1	1	1	1	1	1	1	1	1	1	1	1	1	1	1	1	1	1	1	1	1	1	1	1	1	1	1
Firmicutes_Bacilli_Lactobacillales_Lactobacillaceae_Lactobacillus	4.42175384762043e-10	1	1	1	1	1	0.0468971096672786	0.310990593168983	0.372409236544235	0.00143774157549589	0.129531901673255	0.815696117738432	0.0827121360343981	1	0.120657409399792	1	0.35236909081248	0.214361586479045	1	0.503991124101521	0.164436711900372	0.416242410815235	1	0.417834597617331	1	1	3.13767194391878e-06	0.628087192281574	0.0959443552000244	0.0946709424321241	0.571439845174534
Firmicutes_Bacilli_Lactobacillales_Lactobacillaceae_Pediococcus	0.00019984715240005	0.298008809992582	0.392767376883553	0.0493834560709316	0.545041934120633	0.745927253884427	0.0220154291693482	0.502880942347424	0.149668545433391	0.00218707529744842	0.0368947322215254	0.581989966781486	0.0581104107338247	1	0.213640089994463	0.205632393018651	1	1	0.110979857184323	0.250142915304617	0.0549584032272287	0.56764638250032	1	0.360396512637043	0.463422238480963	0.337575862701013	0.0102525787172476	1	0.192143416623264	0.0558020778566504	1
Firmicutes_Bacilli_Lactobacillales_Streptococcaceae_Streptococcus	3.55059653753118e-60	1	1	1	1	1	1	0.303548688481056	0.0847129499565788	0.666894378012977	0.00963181300884453	0.231363668336798	1	0.0728209145698405	0.849470887509594	0.515281787157691	1	1	0.284026284888384	1	0.0283221482232787	0.054662340850193	1	0.416882346822231	1	0.233254633352641	1	1	1	0.152346977093489	0.599948369876165
Firmicutes_Clostridia_Clostridiales_Clostridiaceae_Sarcina	1	0.0565017165137944	0.568462841907191	0.316506907348683	0.336324814189098	0.449542888155668	1	0.00365201422454632	6.72128848622616e-12	0.000392853471164238	0.00810245433867083	0.0472523735146323	1	1	0.0859384635332919	1	1	1	1	0.0280925194866424	1	1	0.0924824054442735	1	0.00251876100854921	1	1	0.145243625794711	0.129139008225539	0.431424050575394	0.037303119090605
Firmicutes_Clostridia_Clostridiales_Lachnospiraceae_Agathobacter	5.55907881141427e-05	0.345324536060403	0.250610841640195	0.399546427281806	0.105684032940456	0.119752309698633	0.658810407486304	1	1	0.275010839365298	0.288566331726429	0.98597329722547	0.431602886907778	0.599428018804792	1	1	1	0.158985340341101	1	1	0.463764313393878	1	1	0.124623159861265	0.068312107888207	0.398057942783235	3.06546665120334e-27	1	0.757554147131156	0.809510986302018	1
Firmicutes_Clostridia_Clostridiales_Lachnospiraceae_Anaerostipes	0.019568418502693	0.660381250555639	0.942782745640426	0.0378312527853767	0.014175802814364	7.58473101045572e-05	1	0.258966739857428	0.0269731625829784	1	0.421167706332345	0.580185026636871	0.652913708464716	1	1	0.565688461588158	0.280127688914565	1	1	1	1	0.807442442386706	0.629680110618422	0.0715408061484668	0.130379958075537	1	7.54996567034184e-29	1	0.426678289615157	1	1
Firmicutes_Clostridia_Clostridiales_Lachnospiraceae_Blautia	0.558947439538201	0.000329074947621121	0.501247797007822	0.00646470958290191	0.241717014956827	4.36382783589992e-16	0.0811700632253869	0.24011801065568	0.00133216473314967	1	0.909331818868396	0.757822024907289	0.07992782789058	0.29627916771778	0.265723038369481	0.911929983742529	0.244417473216982	1	1	0.437081625457447	0.603355808329756	1	1	0.0505701732286562	0.96518270438965	0.932789709907276	1.61615691938618e-08	0.96549325176409	0.63530751277851	0.610523186688368	1
Firmicutes_Clostridia_Clostridiales_Lachnospiraceae_Clostridium.XlVa	1.62481615803952e-05	0.0501241081089859	0.274940316490863	0.0268815830528159	0.453973411114781	0.782431179206568	1	1	1	1	0.15275456085308	0.144674809279523	1	1	1	0.273284405317399	1	1	1	1	1	0.614803700666241	0.546092804095159	0.298836161738986	0.317767659676609	0.226087888684774	1.78494838515716e-39	0.117142201044648	1	1	1
Firmicutes_Clostridia_Clostridiales_Lachnospiraceae_Coprococcus	0.00161787286561744	0.852237313260414	0.424660971789154	0.150820541770235	0.0303789714036646	3.26884011822251e-08	0.539479433540094	0.275553616149392	0.0753295566738652	0.251070630514765	1	1	0.266856228905433	0.877486441096574	0.141951010866441	0.614797712513645	0.0372978606065129	0.0551219799204077	0.368000357388135	1	0.16233956834957	1	1	1	1	1	1.02834938457273e-22	1	0.661390324194132	1	1
Firmicutes_Clostridia_Clostridiales_Lachnospiraceae_Eisenbergiella	0.36395211952876	0.0110974179531213	0.0431232580611364	0.00124808943547406	0.419944033137864	0.877039865492099	0.857831093434314	0.587546550346328	0.401689339923714	1	0.374483162842686	0.557199887903761	1	0.557162971499395	0.694271020897322	0.4067875526661	0.118268036337511	0.795570773225431	0.171750763915248	0.360116729267523	0.492072189218834	0.852988808905557	0.650133805401181	0.310108605713535	0.538082202052299	0.930068056211707	2.3705691547998e-12	1	0.662801295219513	1	0.456344230411491
Firmicutes_Clostridia_Clostridiales_Lachnospiraceae_Enterocloster	0.461719235951437	0.02661866581609	0.156455102591058	0.0743013511849256	0.0452499798986947	0.000235871322903469	0.558102336667033	1	1	0.274446951523879	0.307556003151904	0.0531255448533518	1	0.571600492126973	1	0.632193559310172	0.0628417364872002	1	0.810994668359807	0.39486909589175	0.197569144821917	1	0.159806559456431	0.543138576841665	1	1	3.49560154464877e-06	1	1	1	0.151675350337169
Firmicutes_Clostridia_Clostridiales_Lachnospiraceae_Falcatimonas	2.39047792252166e-12	1	1	1	1	1	1	1	1	1	0.248845316882782	0.426257531342627	1	1	1	1	1	0.1643959653595	1	1	1	1	1	0.119816706662385	0.0676930335406898	1	6.66608501764999e-44	1	0.396100264634368	1	1
Firmicutes_Clostridia_Clostridiales_Lachnospiraceae_Fusicatenibacter	1.92431259573887e-05	0.845354618849055	0.928129106891023	0.335519908142945	0.223981050169516	1.25064943444688e-07	0.65985995615033	0.502604780512481	0.431241052947409	1	0.0593867533234793	0.81332937075854	1	1	0.0612849009995441	1	1	0.0363188364925681	0.188348073918698	1	1	1	1	0.0417138983963248	1	1	2.31058215528451e-25	1	0.330535308569021	1	1
Firmicutes_Clostridia_Clostridiales_Lachnospiraceae_Hungatella	1	1	1	1	1	1	1	1	1	1	1	1	1	1	1	1	1	1	1	1	1	1	1	1	1	1	1	1	1	1	1
Firmicutes_Clostridia_Clostridiales_Lachnospiraceae_Lachnospira	0.000102333582005866	0.6774637643146	0.456455524131834	0.353028559557647	0.211183618724962	8.96749392023636e-09	1	1	1	1	1	1	1	1	1	0.309034636990531	0.673419646323608	1	0.166708650896517	0.633671762723352	1	0.278426772660355	0.272366250254638	1	1	0.098512486490694	7.23747525699588e-33	1	0.00743097979430949	1	1
Firmicutes_Clostridia_Clostridiales_Lachnospiraceae_Lachnospiracea.incertae.sedis	1	1	1	1	1	1	1	1	1	1	1	1	1	1	1	1	1	1	1	1	1	1	1	1	1	1	1	1	1	1	1
Firmicutes_Clostridia_Clostridiales_Lachnospiraceae_Mediterraneibacter	0.161271885781672	0.516824909421315	0.211638803290678	0.0842698634089337	0.0272050888162579	0.0655104846219324	0.0826665986343377	0.781638003360005	0.491169082491221	0.480250266905691	0.983231927852965	0.343724653020318	1	1	0.112197629880757	1	0.0419642552509139	0.179903666950176	1	0.534590990338659	0.347871814203496	1	0.957802309205204	1	0.534623137370794	0.282347884338411	4.79834622272021e-19	1	6.97403539695705e-05	0.0749330557011097	0.0243051071395537
Firmicutes_Clostridia_Clostridiales_Lachnospiraceae_Roseburia	0.000865244700751507	0.587693144705783	0.100701047032994	0.270338914364819	0.798479812869462	2.52533917756231e-16	1	0.257906342167795	0.601701340527563	0.0315861814624304	0.391141614115088	0.140032603160683	1	0.498313988266953	1	0.196096097262771	0.184570045219097	1	0.114168844640467	1	1	0.835954135038003	1	0.0230095313602024	0.181930619471365	0.0923026013184118	1.48640885589003e-23	1	1	0.522475942082694	0.433040265663012
Firmicutes_Clostridia_Clostridiales_Peptostreptococcaceae_Romboutsia	0.000667053108781809	0.774318812076094	0.563604920694324	0.00370752773724845	0.11284243449111	0.00124957119304245	0.340684456033049	0.161457983616554	0.0311901358663817	1	1	1	1	0.446402281112338	0.217564862338631	0.340088009143991	1	1	1	1	0.840475422443889	1	1	1	0.242449373842601	0.321732070432587	5.84326428237052e-39	0.202272736050426	1	1	1
Firmicutes_Clostridia_Clostridiales_Peptostreptococcaceae_Terrisporobacter	5.73566702228406e-09	0.00655259282806432	0.272699038622126	0.195343753783044	0.42101795791283	0.00210159720552189	1	0.034972491768953	0.000611143237340447	0.00557449796999625	0.184835409737807	0.295750648231871	1	1	0.179721926368817	0.634033526738844	0.10424294802334	1	1	0.0499496382368308	1	1	0.0578000927308159	0.56836448557033	0.0703903170965466	1	0.679409078390985	1	0.0823829996421692	0.17443319336353	0.0345312426963378
Firmicutes_Clostridia_Clostridiales_Ruminococcaceae_Clostridium_IV	2.01535585244421e-05	2.79086540292603e-06	0.000298550620287776	0.107565065920315	0.834252664954481	1.27443371175372e-06	1	0.00382305359528219	0.000128397035730355	0.0401579729615867	0.468599964906652	0.0688720581615361	0.483182227024297	1	0.144767926308198	1	1	1	1	0.311631936731232	1	1	0.128169983592475	1	0.234956160089151	1	1	0.356378316449554	0.135773477338376	0.130323612836673	0.144652649210141
Firmicutes_Clostridia_Clostridiales_Ruminococcaceae_Faecalibacterium	4.48588802965529e-05	0.0993817715506304	0.220447376879586	0.222445937460882	0.936759499556123	2.25266181066866e-05	0.755700531297019	0.884012438321575	0.0806019617566183	0.106730776573416	0.779432436128158	0.273600351844346	0.150237970809928	1	0.128160599120082	0.509847557423109	1	0.966271699013981	0.162122593169959	1	0.913790453808649	0.29451168778738	0.472176606819425	1	1	0.0896384602766557	1.59137707600738e-13	1	0.980175980556999	0.947102260659738	1
Firmicutes_Clostridia_Clostridiales_Ruminococcaceae_Flavonifractor	1	0.19219019474217	0.0844564688174936	0.572125214785611	0.808899343614273	0.388832810446689	0.0525226384216415	0.736511428660171	0.00754308891017332	0.0278021258122164	0.649220553761428	0.0215173287753621	0.123777936694847	0.812455560228811	0.252531202725844	0.256653681492013	1	0.175074383523536	0.983422120641009	0.0924031223070492	0.0481763592131311	1	0.832189585078528	1	0.0651757080379231	0.0994308146277302	4.38268380492356e-23	0.0868887059876622	1	1	0.208902691421547
Firmicutes_Clostridia_Clostridiales_Ruminococcaceae_Gemmiger	2.13062767758797e-05	0.735574439080106	0.80523918655295	0.98804368823423	0.557859169562683	0.603490741664338	1	0.847006731680679	0.434029369124805	0.555252796873383	1	1	0.41945315213735	0.288845209432891	1	1	1	0.443846044472207	0.768271177081297	1	0.771273628330786	1	0.187190972237371	0.836623956789444	0.0232074052431525	0.128258765458953	7.63536128161773e-17	1	1	0.76860212553018	0.516813239797216
Firmicutes_Clostridia_Clostridiales_Ruminococcaceae_Ruminococcus	0.000569300218832992	0.355819090039306	0.99942303960074	0.249393567020197	0.270737529863999	3.12299405388071e-13	1	0.315619311791057	0.0868197425187396	0.196501079617969	1	1	1	0.700963320594634	0.25579278113886	1	0.274563680445932	0.109023196344485	0.312430362769687	1	1	1	1	0.21504967896686	0.324061948355067	0.46826306702653	1.3988693809793e-34	0.0536449450678309	0.337012314152985	1	1
Firmicutes_Erysipelotrichia_Erysipelotrichales_Erysipelatoclostridiaceae_Erysipelatoclostridium	1	0.560196948729549	0.780826138718545	0.387801988075476	0.547369152331808	0.591312512830957	0.00913246845416774	0.363456401902739	0.0218592257833683	0.985170962242821	1	1	0.35086820580258	0.0254807892008448	1	1	1	0.681260091714134	1	0.38216734632602	0.113252660098248	1	1	0.258130460499181	1	0.114895162611488	6.94549346570742e-09	1	0.73359632527971	0.136835407622206	0.267894412150784
Firmicutes_Negativicutes_Veillonellales_Veillonellaceae_Dialister	0.176939005115153	0.00300722312194858	0.0463729340915208	0.119734630689834	0.651008554459473	0.0121111063568445	0.853160141765929	1	1	1	0.798549375873193	0.0412344425832121	0.391906708004247	0.590008096688998	0.0801858408893446	0.799489513772276	1	1	1	1	0.439684073279179	0.802391233266587	0.342087779547703	0.193265061370661	0.0164714668840483	0.982697134560515	1.14924911078981e-25	1	1	1	1
Firmicutes_Negativicutes_Veillonellales_Veillonellaceae_Megasphaera	1	1	1	1	1	1	1	1	1	1	1	1	1	1	1	1	1	1	1	1	1	1	1	1	1	1	1	1	1	1	1
Firmicutes_Negativicutes_Veillonellales_Veillonellaceae_Veillonella	4.75775418618974e-21	4.51642851014539e-14	3.59887737293917e-09	0.469441345015077	0.0851405673402843	0.102472999491436	1	0.000174042821821106	1.31193553216775e-13	1	1	1	1	1	1	1	0.373653125506878	1	1	1	1	1	1	0.642607963037234	0.160232580154309	1	0.649186765009866	0.243099636732853	0.077731693686914	1	1
Proteobacteria_Gammaproteobacteria_Enterobacterales_Enterobacteriaceae_Citrobacter	0.107929100663489	0.77218135214246	0.650921956391636	0.283724988482586	0.365874461384898	0.310287762227698	0.989492867260041	0.00317545297405663	1.98326244392451e-07	0.063682128057948	0.313270578399892	0.218195478998136	0.0958896169428065	1	0.509693250401239	1	0.359343127302767	0.498337776710171	0.0412380907723024	0.391597351595761	0.959955803471869	0.31012617418879	0.32234390869026	0.161819397058029	1	1	1	1	0.292478506405238	1	1
Proteobacteria_Gammaproteobacteria_Enterobacterales_Enterobacteriaceae_Enterobacter	1	1	1	1	1	1	1	1	1	1	1	1	1	1	1	1	1	1	1	1	1	1	1	1	1	1	1	1	1	1	1
Proteobacteria_Gammaproteobacteria_Enterobacterales_Enterobacteriaceae_Escherichia.Shigella	4.85487380541094e-13	0.175654221744863	0.846318010689265	0.431896032278858	0.70296708502235	1.60430357891017e-05	0.00672981564131131	0.00150969432423003	0.00288638936827085	1	1	1	0.375176534045223	1	1	1	1	1	0.0976558432312706	1	1	1	1	0.192245384883794	0.223411701995735	1	1	1	1	1	0.195421258195403
Proteobacteria_Gammaproteobacteria_Enterobacterales_Enterobacteriaceae_Klebsiella	1	0.508219692629491	0.804137934125334	0.417884900716413	0.0666494801981521	0.0896437018526235	0.0515515375506996	7.74295885165691e-08	4.89547973799708e-16	0.00317391253714239	1	1	0.0122852221554192	0.0747057649237932	1	0.373916122172795	0.358544620054183	1	0.142653634089584	1	0.808835980106938	1	0.0092982586945016	0.145328554379746	0.0107895910690635	1	1	0.110734391110955	0.0288246486448345	1	0.772599923481797
Proteobacteria_Gammaproteobacteria_Pasteurellales_Pasteurellaceae_Actinobacillus	3.68581849860853e-13	0.0757582093145791	0.191135200118597	0.224096772239382	0.608401545453654	0.000525461852617439	1	1	1	1	1	1	1	1	0.148840508312129	1	0.328188328311452	0.231585448433118	0.076234027647856	1	0.127969556575111	1	0.685561721436252	0.440131760877123	1	1	3.70917137546592e-13	1	1	1	1
Proteobacteria_Gammaproteobacteria_Pasteurellales_Pasteurellaceae_Haemophilus	9.70211325430802e-14	0.031118893091067	0.182790632594115	0.462867121449007	0.967768548669092	0.000484977016565084	0.190400765423065	1	1	0.96562687551953	1	1	0.0595511847370261	1	0.110588005900724	1	0.199226372696453	0.0545252206679889	0.193654962683944	1	1	0.463577853086573	1	0.348715783809198	0.595519034519515	1	1.88851448428613e-12	0.565443103411367	0.553876552826051	0.161300430531877	1
Verrucomicrobia_Verrucomicrobiae_Verrucomicrobiales_Akkermansiaceae_Akkermansia	1	1	1	1	1	1	1	1	1	1	1	1	1	1	1	1	1	1	1	1	1	1	1	1	1	1	1	1	1	1	1
shannon_diversity	2.98817866601231e-18	1	1	1	1	1	1	1	1	1	0.375382244598383	0.286260914387712	1	1	1	1	1	1	1	1	1	1	1	0.266949119861052	0.216869569446529	0.145976004226881	3.26508211193433e-47	1	1	1	1
simpson_diversity	1.95197928303009e-18	1	1	1	1	1	1	1	1	1	0.37355583801215	0.288522599230837	1	1	1	1	1	1	1	1	1	1	1	0.26661660859004	0.219498726984648	0.144506156222857	3.05641196690948e-47	1	1	1	1

## Sheet: Estimates (>6months-24 months)
	age_est	dietBF-solids_est	dietFormula-solids_est	familly_NbSiblingsFt_est	env_HabitationTypeHouse_est	env_HabitationTypeTownhouse / Semi-detached house_est	Airquality_12m_PCsites1_est	Airquality_12m_PCsites2_est	Airquality_12m_PCsites3_est	Roadlength_roadtype2_750_est	Shrub_and_or_herbaceous_vegetation_associations_250_lvl2_est	Inland_waters_250_lvl2_est	Heterogeneous_agricultural_areas_750_lvl2_est	Marine_waters_750_lvl2_est	Industrial_or_commercial_units_1250_lvl2_est	Road_rail_1250_lvl2_est	Forests_1250_lvl2_est	Forests_1250_lvl2_p	env_FurOrFeathersTRUE_est	Industrial_or_commercial_units_250_lvl2_est	Roadlength_roadtype2_1250_est	birthmode_RecievingIAPVaginal_AB_est	birthmode_RecievingIAPVaginal_NoAB_est	Bio_construction750_mean_est	Roadlength_roadtype4_1250_est	dist_to_roadtype2_km_est	dist_to_roadtype5_km_est	dist_to_roadtype6_km_est	dist_to_roadtype7_km_est	Inland_wetlands_250_lvl2_est	Road_rail_750_lvl2_est
Actinobacteria_Actinobacteria_Actinomycetales_Actinomycetaceae_Actinomyces	-0.000774989250454644	-0.0354223897842507	-0.228781031285699	0.032768953107297	0.0840373097401301	-0.0112006432665244	0.105429551703473	-0.0195884757714089	0.0330160477413734	-0.0309198121560352	0.0210178598661539	-0.0248811238579129	-0.027467228828623	-0.0375467345241106	0.0512656459345493	-0.0578331271563835	-0.0377246309160501	0.0928777191621856	0	0	0	0	0	0	0	0	0	0	0	0	0
Actinobacteria_Actinobacteria_Bifidobacteriales_Bifidobacteriaceae_Bifidobacterium	-0.00825760360818838	0.113348406877873	-0.206770844484738	0.128968199551225	-0.108282377631793	-0.0542877460560886	-0.027145328224311	0	0	0	0	0	-0.0264832588799002	0	0	0	0	0	0.0711176952852949	-0.0325339978569084	0	0	0	0	0	0	0	0	0	0	0
Actinobacteria_Actinobacteria_Micrococcales_Micrococcaceae_Rothia	-0.0011386918704249	-0.0369710615469171	-0.2271869323739	0.0410885116015929	0.0977888176243728	-0.0188724744265839	0.106877661941997	-0.0222494262974187	0	0	0.0229584954183896	-0.0241299530766854	-0.0309490538834208	-0.0555169023780838	0.0408241249284992	-0.0647758482145581	-0.0399563928805526	0.0737971149188102	0	0	-0.0300217351185062	0	0	0	0	0	0	0	0	0	0
Actinobacteria_Coriobacteriia_Coriobacteriales_Coriobacteriaceae_Collinsella	0.0031238168957787	-0.0241374841038546	-0.123817541818765	0.195582932587972	-0.00245542533206871	-0.0795623120447851	0.0106082464630142	-0.0151714693357394	0.188731079962651	0.0315781077285593	0.04465563762502	-0.0604039954204144	-0.12739133306811	-0.0160768159956319	-0.12905627035478	0.133217610532135	-0.0333447689480689	0.600501813373977	0.0162619560761154	0.0389468332235343	-0.0249131521630124	0.0329027610282848	0.179931119170497	0.0226663941840975	-0.0755086741581859	0.00974677737349476	-0.0965496454117643	0.00352293696035014	0.0520250533806515	0.0587628629184241	-0.0748650059499631
Actinobacteria_Coriobacteriia_Eggerthellales_Eggerthellaceae_Eggerthella	0	-0.0419498337828143	-0.0479616779792521	0	0.0685936060614892	-0.0352994749183535	0.0988252521920385	-0.01538768961911	0.0390832330283408	0	0	-0.0284211893157614	0	-0.0354744143368159	0.031337039618019	-0.0278760470865409	0	0	0	0	-0.039208005158518	0.0259850006294184	-0.0596828345795193	0	0.0241942856942035	0	0	0	0	0	0
Bacteroidetes_Bacteroidia_Bacteroidales_Bacteroidaceae_Bacteroides	0.00386429563620001	-0.145114794609236	-0.0857777774823412	-0.0224340803214573	-0.236275613626785	-0.0975120923555632	-0.0490657587745524	-0.0153578569494622	0.0049117277932816	-0.0639569990832992	-0.0127975044886817	-0.0823049908278021	-0.0251786448963675	0.0239357944474461	-0.00935491956709449	0.076642309228712	0.0773579702089645	0.190893244733163	0.0467454468737148	-0.0482378534051549	0.0321639322147918	0.289190296874386	0.419085868356385	-0.0570822102624997	-0.0197235858772107	0.0198758664770775	0.0571623612657681	0.0254003519453551	0.0659110319349102	0.0164566457581741	-0.0266509868879719
Bacteroidetes_Bacteroidia_Bacteroidales_Porphyromonadaceae_Parabacteroides	0.00153594835419478	-0.151570400956429	-0.24718857482104	0.00879891464469421	9.75713067487642e-05	0.0027866660678059	0.0642188045875624	-0.0356057043846734	0.0547667015789161	0	0.0474517199741089	-0.00742896527670303	-0.0567721195109162	-0.0379310598259726	0.0619909096353815	0	-0.0530418295297144	0.180730750402588	0	0	0	0.164955464121585	0.205117927874628	-0.0202904858872428	0	0	0	0.030397975284933	-0.0546279120683309	0	-0.0325110452483123
Firmicutes_Bacilli_Lactobacillales_Enterococcaceae_Enterococcus	-0.00174643851153943	0.0269777650844128	-0.237684131365038	0.0227256733304276	0.0499048622598317	-0.0371736165556505	0.104451930916612	0	0.0434802740505582	0	0	0	-0.0474444682303484	-0.0470419788959619	0.0462305895736506	-0.0525387039042183	-0.025578361235932	0.274034556147265	0	0	-0.0272220673139226	0	0	0	0.0141709015372787	0	0	0	0	0	0
Firmicutes_Bacilli_Lactobacillales_Lactobacillaceae_Lactobacillus	-0.00141951904685125	0.0556441110724452	-0.322444014974968	0.0402121175305744	0.0943007369020933	-0.0288331126650232	0.0930660245109026	-0.0143936907052776	0	-0.0457072643610965	0.021841358215991	0	-0.0299532076641821	-0.0573556858753459	0.0597590361811234	-0.0929431090504523	-0.0731710751287107	0.00674766097781785	0	0	0	0	0	0	0	0	0	0.00218204451489898	0	0.0251314138059546	0
Firmicutes_Bacilli_Lactobacillales_Lactobacillaceae_Pediococcus	-0.00324296571544603	0.103529061386513	-0.414592178642769	0.0515970561965968	0.117374227704408	-0.0624143805015488	0.096882837708573	0	0.0469905985080507	-0.0334503843859046	0.048763332531395	0	-0.0602687883531548	-0.0744508450317034	0	-0.0649059363573084	-0.104095162869871	0.0002266500359648	-0.0457453032223899	0.037442126830849	0	0.0879662207796887	0.0471359248138458	0	0	0	-0.0207129361568757	0	0	0.0360130383819659	0
Firmicutes_Bacilli_Lactobacillales_Streptococcaceae_Streptococcus	0.000593822847791051	-0.155846138410011	0.108347024337654	0.0868299859649909	-0.0693313259709487	-0.0294289311312274	-0.0463071042866601	-0.0355173997070186	-0.0489662080697165	0.0638462754952911	-0.0753452002488405	0.0123348603312947	0.0344743765341994	-0.0119010282111679	0.0555159800776677	-0.104752452366204	0.0596524911486395	0.253450187508344	-0.0291641188937615	0.0484165047159652	-0.0759100569056956	0.0472624421474648	0.0376026055548138	-0.0497286471542328	0.0195536351570462	-0.0337323806879202	0.0194246169979748	-0.0101970572450482	0.00741891622686966	-0.0270633621468876	0.0749581896037989
Firmicutes_Clostridia_Clostridiales_Clostridiaceae_Sarcina	-0.00729429273161345	0	0	-0.0274508159417783	0.232368853017979	0.0426991317882941	0.0679290709928281	0	0	0	0	-0.0294096298420509	-0.0435922278007896	-0.0419848219322509	0	-0.071674471120893	0	0	0	-0.0151172896123088	0	0	0	0.104876246026522	0.0608853298324555	-0.0553602114508035	-0.01635932619758	0	-0.0371432073593254	0	0.0653027142762964
Firmicutes_Clostridia_Clostridiales_Lachnospiraceae_Agathobacter	0.00950311850925858	-0.438664607261502	0.312846534718538	0	0.163718040662998	0.0889758377979864	0	0.0301451753046294	0	0	0	-0.0596355377310407	0	0	-0.0774388316087518	0.035553750611547	-0.13651526899171	0.0113252988349286	-0.187380495580125	0	0	0.39445520471912	0.119119137208512	0.0422015213824798	0	0.119366560404151	-0.126724174589134	0	0	0.0581445964965992	0
Firmicutes_Clostridia_Clostridiales_Lachnospiraceae_Anaerostipes	0.00871525319021312	-0.229404732990702	0.509704983980761	0.0652589918201664	0	0	0.0599813962262285	0	0.0504586181502264	-0.0458681883627273	0	0	0	0	0	-0.0401398405877818	0	0	0	0	0	0.12524000225997	0.108573162842111	0	0	0	0	0	0.0329805873666259	-0.0320426550372773	0.0326340691897526
Firmicutes_Clostridia_Clostridiales_Lachnospiraceae_Blautia	0.00621217841165648	-0.401504246459207	0.292026228785532	-0.0573615610196555	0.104442282597101	0.125612717037426	0.0630665661294533	0	0	0.0627729040574836	0	-0.0804735461590462	0.0233929315741777	0.044723069924923	0	0	0	0	0	0	-0.0667365887441243	-0.100231054765063	-0.144027370663952	0.0604132749573373	0	0	0.0365956819905152	0	0	0	0
Firmicutes_Clostridia_Clostridiales_Lachnospiraceae_Clostridium.XlVa	0	-0.089107254166686	-0.109131094616828	0	0.0286306446576015	-0.0284045279279636	0.102493830321401	-0.0261888959226834	0.0392848206795088	-0.0290949218187287	0	-0.0195905277954231	-0.0188580950447541	-0.0307987612330498	0.0460949419733025	-0.0441653159024473	0	0	0	0	0	0.0377159091226071	-0.0255412838435933	0	0	0	0	0	0	0	0
Firmicutes_Clostridia_Clostridiales_Lachnospiraceae_Coprococcus	0.0146116246347031	-0.158397608890102	0.347253357251232	-0.0261549032670318	0.14793917445287	0.0369968472695379	0.0682080705303572	0.0115488471234547	0.0289283053997471	-0.0322638192736429	0.0201525155528289	-0.0725437985237432	-0.00118926777055526	-0.0116195159531995	-0.0359710477729343	0.0425614363197164	-0.0266864974332313	0.502971321826987	-0.0200746760658169	0.00502927305271479	0.0172643295716984	-0.0050940524837205	-0.0289917312013563	0.0737871727273354	0.00467428992214366	-0.00665391674191649	0.00245068471318605	0.00613191963516987	0.0234040384041923	0.0156310286272335	-0.072471271997816
Firmicutes_Clostridia_Clostridiales_Lachnospiraceae_Eisenbergiella	0.0102674262876724	-0.108732991183687	0.122831760046179	0.0101997484086964	-0.0253349747072936	-0.038567338040765	0.0726136480917356	-0.0271616758503631	-0.00797655317408503	-0.016810720656058	-0.0187973210022681	-0.0611104720289215	-0.0208807228859397	-0.04923268971626	0.0416057011892553	-0.0707149060372123	-0.0180297225444372	0.612820165564178	-0.0294981544065918	-0.0105082182824098	-0.0387597758975471	-0.131725089162997	-0.118483665194517	0.0147799236322088	0.0526299146311247	-0.0601793236347374	0.0459987537252567	-0.0166403544813078	0.00168572062906482	0.00160799594157481	-0.0307117770352066
Firmicutes_Clostridia_Clostridiales_Lachnospiraceae_Enterocloster	0.00526496675153917	-0.196081520647762	0.289416367683095	-0.0988990617956519	0.0426315399447046	-0.0844642319684203	0.0536641484702753	0	0	-0.0556053926940457	0	-0.0612501312186754	0	-0.0339261815322087	0.0716797605982525	-0.0533385571464896	0	0	0.040404975369024	0	0	-0.0148670353624503	-0.121633943011858	-0.0468165304567057	0.0419409937374915	0	0.0282612427770641	-0.0235078641438941	0	0	0
Firmicutes_Clostridia_Clostridiales_Lachnospiraceae_Falcatimonas	0.00309068720445969	-0.112553649218465	-0.0631182781279199	0	0.0611898394347337	0.0175126624333619	0.0597141830605467	0	-0.0174827986031964	-0.0344588534724561	0.0245903365257336	-0.0223376834916133	-0.0250173559315449	-0.0306681578164576	0	-0.0292108519746116	-0.0522718058664672	0.0142308549731723	0	0	0	0.119224102869946	0.00205880354605748	0	0	0.0498639681466153	-0.0321955337237482	0	0	0	0
Firmicutes_Clostridia_Clostridiales_Lachnospiraceae_Fusicatenibacter	0.00993548031460229	-0.20949343221314	0.198558405863306	0.0389093030289199	0.188502654314857	0.0102277665001177	0.10280308543338	-0.0293987323987875	0.0297491727919282	0.0161817465479762	0.0155066603336185	-0.0399136200970648	-0.0187449746401116	-0.0145553326257807	0.0445361427344006	-0.0410552537677217	-0.0546454083217587	0.185918981312694	-0.0378463396631974	-0.00564043853907158	-0.000664952422579895	0.060135275782277	-0.101605480992165	0.0508665310654986	-0.0165615811023523	-0.0126104097275361	-0.0226656635887573	-0.0161805530929379	-0.0510095413419564	0.0120941947641743	-0.0121031593347289
Firmicutes_Clostridia_Clostridiales_Lachnospiraceae_Hungatella	0	0	0	-0.0692816244501046	-0.00358723333078309	-0.167040834201241	0.0820415846067988	0	-0.00888055116975919	0.0259348150162888	0.0594069834530635	-0.038760802760094	0.00625201997431239	-0.0472120133099829	0.0622783057579715	-0.142235966163495	0	0	0	0	-0.0345466988212624	-0.0654246526530409	-0.119549205642935	-0.0522770883947311	0.029733612953988	0	0	0	0	0	0.116160355206315
Firmicutes_Clostridia_Clostridiales_Lachnospiraceae_Lachnospira	0	-0.255696849564251	0.189768689097639	-0.0413867517297083	-0.14336943955133	-0.172054863484242	0.0633677078749911	0	0.0628685022623056	-0.149701549047697	-0.0257689252548941	0	0.0360851363172634	0	0	-0.110136665865214	0	0	-0.133498400483092	0	0.146794662692297	0	0	0	0.0401683953607196	-0.105860065993817	0	0	0	0	0
Firmicutes_Clostridia_Clostridiales_Lachnospiraceae_Lachnospiracea.incertae.sedis	-0.0106776678798155	0	0	-0.22097272768005	-0.23221590266489	-0.106052142704716	-0.0231469763707516	0	-0.0180305405865568	0	-0.0399234302649349	0	0	0	0	0	0.0254482350823387	0.518571268033943	0.16326260988335	0.0447956108093571	0	-0.196630937220707	-0.170076788369384	-0.0660300507090504	0.0133899859488994	0	0.0659159333143647	-0.0391256889762809	0	0	0.029822277543106
Firmicutes_Clostridia_Clostridiales_Lachnospiraceae_Mediterraneibacter	0.00197824092143913	-0.146555007301369	-0.00590836759190539	0.175298508031937	0	0	0	0	0	-0.0406586004581053	-0.0238962762687179	0	-0.0542121400945232	0.0230498503063723	0	0	0.0522789645163002	0.170964821398442	0	0.0432322461220193	0.0471773169740344	0	0	0	-0.0290841037928007	-0.00633971024938742	0.0363480112001722	0	-0.0357705393355738	0.0831238391873825	0.0145927788975688
Firmicutes_Clostridia_Clostridiales_Lachnospiraceae_Roseburia	0.00553722078450118	-0.482617418493108	0.202512999639001	-0.143107976871083	0.326320354456725	0.0750087351853073	0	0	0	0	0	-0.0733413610574511	0	0	0.102084868792427	0	-0.0281085832412049	0.460470258024271	-0.0861507219892086	0	0	-0.0402177972470624	-0.104249072897533	0	0.0445176687058542	-0.0602974759423062	0.0392152481836366	0	0	0	-0.0762287720249607
Firmicutes_Clostridia_Clostridiales_Peptostreptococcaceae_Romboutsia	0	-0.0672135023298848	0.03280104812402	0	0.142796120545129	-0.00939514397381653	0.0826141761504673	0	0	-0.0320998318538131	0	-0.0401971988183163	-0.0363119373903247	-0.0528237922030547	0	-0.0261846914004834	-0.0594246483504358	0.00613324269818173	0	0	0	0.0499923602201677	-0.0254082688174771	0.0275102913342762	0	-0.0162257917815973	0	0	-0.0202341623287571	0.02092132522999	-0.0366937743307071
Firmicutes_Clostridia_Clostridiales_Peptostreptococcaceae_Terrisporobacter	-0.00637546401869976	0.0221194240086555	-0.199283847725676	-0.0402076534196958	0.0243948109662079	-0.0536548742114365	0.114976085212758	-0.0359129406191322	0	0.0346069892194181	0	0	-0.0440927676453709	-0.0487196833019002	0	-0.0377096387083779	0	0	0	0	-0.0535240783480892	0	0	0	0.0578755871174603	-0.0283821450226039	0	0.0232517430323374	-0.033679614534667	0	0.019980932631822
Firmicutes_Clostridia_Clostridiales_Ruminococcaceae_Clostridium_IV	0.00690204289236376	0.0130893980701601	-0.160922133537757	0.0320850127201841	0.0851282099877194	0.0181394532235899	0.124955745868534	0	0.0587901327892209	0	0	-0.0260955276150914	0	-0.037341640018865	0.0590251779240271	-0.0548131996829602	0	0	-0.0736648861038268	0	-0.030517236623761	0	0	0	0.0234547712259897	-0.0357919350574747	0	0	0	0	0
Firmicutes_Clostridia_Clostridiales_Ruminococcaceae_Faecalibacterium	0.0106177240555094	-0.334264744292296	0.0579934826634153	0.135018050926983	0.251198214354298	0.187230728601959	0	0	0	-0.0416715334832981	0	-0.13833982170356	0	0	0	0	0	0	-0.156031670712146	-0.0786193285278873	0	0	0	0.0911925713173795	0	0	0	0	0.0780838476574579	0	0
Firmicutes_Clostridia_Clostridiales_Ruminococcaceae_Flavonifractor	-0.000891984555421506	-0.125720778121816	-0.0988287165777055	-0.0457649839610062	0.102932986586618	0.0117325960520616	0.107701282135125	-0.0254502454257984	0.0556825536931641	0	-0.012814218824529	-0.0454472599983855	-0.0318343783816597	-0.0343412310069223	0.0319123011804447	-0.0359139538978398	0	0	0	0	-0.0247998141722255	-0.0656812465738904	-0.156125963341343	0.0206938250582029	0	-0.0493163367825402	0	0	0	0	0
Firmicutes_Clostridia_Clostridiales_Ruminococcaceae_Gemmiger	0.0196062404455106	-0.178632292815159	0.123386721101743	0.392707765197948	0.223293536543516	0.0691901282117863	0.148652252992264	0.0565192736221036	-0.0732082156070492	0	0.0990568308053457	-0.042433092599416	-0.142873830814483	0	0	0	0	0	-0.2872673446479	0.110302142501975	0	0	0	0	-0.0723530357351912	0.0974167911227804	-0.152073700255316	0	-0.0313782381129772	0	-0.104449441774658
Firmicutes_Clostridia_Clostridiales_Ruminococcaceae_Ruminococcus	0.0160088019497933	-0.170849697819234	0.481773704004994	0	0.105887274493083	0.0188298544949107	0	0	0	0	0	-0.0832222367604187	0	-0.0264856636439659	0	0	-0.0457650095406282	0.148078836807683	0.0289952489173776	0	-0.0470477625125353	0	0	0	0	0	0.0115251101441704	0	0	0.0385421865283919	-0.0402245118225136
Firmicutes_Erysipelotrichia_Erysipelotrichales_Erysipelatoclostridiaceae_Erysipelatoclostridium	-0.00480632542387588	-0.125334649429054	-0.157204277905648	-0.0516780417218487	0.0448770767981276	-0.0419601780623838	0	0	0	0.0214606540267642	0	-0.0381125891592276	0	-0.032748198153236	0	-0.0595449703045415	0	0	0.0663390163878704	0	-0.0419950777780775	-0.139821773739988	-0.173757335299829	0	0.0207812344374462	0	0.0253892083883251	0.00245776713407213	0	0	0.0535563417221411
Firmicutes_Negativicutes_Veillonellales_Veillonellaceae_Dialister	0.0156727371560591	-0.0284489203429378	0.114370580304906	0	0.194046640343165	0.152437814061809	0.0797066049915546	-0.0627473233052417	0	0.00155088633598739	0.0129332094074583	-0.0510390261250527	0.0406331362469972	0	-0.00416580664069683	0	0.00554927199584181	0.900317973783827	0.0697264984232194	0.0723012704779366	-0.0467065722706526	0.211437378328043	0.0686517372433653	0	-0.00489695158611415	-0.0400919906554085	0	0	0	-0.0326183826211176	0
Firmicutes_Negativicutes_Veillonellales_Veillonellaceae_Megasphaera	-0.00455622678835186	-0.0815303782463951	-0.501335412426083	-0.116930061784367	-0.00911820232943808	0.0380659750425687	0.0886210569077052	-0.0550550894164483	0.116857748290353	-0.00617764862810296	0.020177422950954	0.0482243420157732	0.0710420823965367	0.0391352390943879	0.133181495556992	-0.0754519831559321	-0.0208904866375428	0.665247136435564	0.0962614252666824	-0.0196340611492415	-0.0175907514451578	-0.0363183431500304	-0.02041442506001	0.0115275627072181	-0.0383416803256787	-0.0662476992187902	-0.000646303687093448	-0.00919201209573129	-0.0507210260548129	-0.00313210595058563	0.0566804449471245
Firmicutes_Negativicutes_Veillonellales_Veillonellaceae_Veillonella	-0.0348802393412714	0.262305236105246	-0.681963696774921	-0.220689751123629	-0.408591361580254	-0.244928047054442	0	0	-0.0370097578476379	0	0	0.0917581445634357	0	0	0	0	-0.0751429119967513	0.08981961601263	0.0886679546339774	0.0715550870337336	-0.0378638342620713	0	0	-0.148157678982347	0.0738488092481056	0	0.114838092712871	-0.0210899797321903	-0.105557987010166	-0.052820241643982	0
Proteobacteria_Gammaproteobacteria_Enterobacterales_Enterobacteriaceae_Citrobacter	0	0	0	0	0	0	0	0	0	0	0	0	0	0	0	0	0	0	0	0	0	0	0	0	0	0	0	0	0	0	0
Proteobacteria_Gammaproteobacteria_Enterobacterales_Enterobacteriaceae_Enterobacter	-0.0031074520423742	-0.0254651163065047	-0.160439954709794	0	0.118846241155984	-0.0325741386547883	0.0974674683679894	0	0	0	0	-0.0254411238001142	-0.0386307510105433	-0.0625805822649161	0.0236769460515219	-0.0902391109289416	-0.037645059366603	0.189405542257557	0	-0.00848578259632749	0	0.040744324898143	-0.0370262542123046	0	0	0	0	0	0.0248812992026254	0	0.0262864353435313
Proteobacteria_Gammaproteobacteria_Enterobacterales_Enterobacteriaceae_Escherichia.Shigella	-0.022933485621565	0.295661522993627	-0.231848085726121	-0.120339886391758	0.10446709874011	-0.0555189545341666	0.0493579975276124	-0.000130636926877901	-0.0136390108597714	0.0216197899335825	0.05054140236913	0.0323290910993765	0.00840460659843952	-0.129431607206762	-0.04358089280972	-0.103896439977213	-0.153240756488827	0.00660789325879668	0.167438618013064	0.0330844461381617	-0.0184135486357637	-0.0405098787895716	-0.0330104661710461	-0.0168012212189334	-0.0114495561478882	-0.000661492818116756	0.0898996160311426	0.0420319540255863	-0.0396152836242944	-0.0268229613857908	0.107171468946446
Proteobacteria_Gammaproteobacteria_Enterobacterales_Enterobacteriaceae_Klebsiella	-0.00917563013046389	0.103294471179311	-0.099291789415908	-0.108441705230077	0.120827447885359	-0.0283674999035321	0.0900072025947361	0.0195972140297652	0	0	0	0	0	0	0.0864972415174981	-0.0596648279372919	0.0208597042405045	0.579119839632756	-0.108699371896028	0.0175074978326282	-0.0497778722623759	-0.034469713606316	-0.102937280662765	0	0.030335484868596	-0.0281446265202629	0	-0.0531912543193037	0	0.0232489698763026	0.0629318428777733
Proteobacteria_Gammaproteobacteria_Pasteurellales_Pasteurellaceae_Actinobacillus	-0.00367100128898721	-0.149774785957058	-0.140460566366743	0	0.119894234416535	0.0341247669319857	0.0823402950133791	0	0	0.0365994790736043	0	-0.0262497743034174	-0.0232248403306292	-0.04287624020651	0	-0.0581892887202475	0	0	-0.046315602367925	0.042759129284137	-0.028331038673675	0.090020334855956	0.0342863796959263	0.0242277257632046	0	0	0	-0.024128635418641	0	0	0
Proteobacteria_Gammaproteobacteria_Pasteurellales_Pasteurellaceae_Haemophilus	-0.000130274117406134	-0.106876186802879	-0.254978257603119	-0.00117579114177701	0.0987760416842258	0.0297860214441405	0.0918998166541308	0.0163998639215327	0.0101826673954749	0.0246182161427677	0.00773221246106534	-0.0238617637657934	-0.0305901043639718	-0.0342750785895334	0.0322495936245892	-0.0987019748578727	-0.0289618066677727	0.410505683335368	-0.028053464683304	0.0392590349932846	-0.0370875557554065	0.0977564124772347	0.0429855603878104	0.0119862740389319	0.00879973298076659	0.00110405627019824	0.000971783954710398	-0.0194924689531163	-0.0153815766425764	-0.0059835974905231	0.025815925498294
Verrucomicrobia_Verrucomicrobiae_Verrucomicrobiales_Akkermansiaceae_Akkermansia	0.000260058543560884	-0.140951871727725	0.241060598486246	0	0	0	-0.107933502592917	0	-0.0941286475047455	-0.226957847331952	0.111696166121679	0	0.0637038469631965	0	0.185533221943525	-0.0834587426093077	0.0504269432959085	0.448159827203041	0	0	0.200385839822799	-0.0860734715701168	-0.283887646101549	0	0	0	0	0	-0.0796853167898113	0	0.0407768870145092
shannon_diversity	-0.000375293490559028	-0.0561819573890225	-0.219874137642192	0.0424832946822739	0.0969102184788577	0.00765296562369218	0.110947461332294	-0.0223664848553405	0.0350302812536368	0	0	-0.02606851027241	-0.0268190826084671	-0.0461036848428122	0.0419443177088049	-0.0567513966619732	-0.0292445171149706	0.188386353173232	0	0	-0.0277683825597896	0	0	0.0203866859332378	0	0	0	0	0	0	0
simpson_diversity	-0.000451403033580816	-0.0550959290500078	-0.221626977647346	0.0423943353955239	0.096687007743982	0.00765423202037999	0.110793074268395	-0.0223696772054743	0.0350359729093479	0	0	-0.0259069944697403	-0.0268230544793335	-0.0461537819469608	0.0419406417497381	-0.0566845511930928	-0.02913572859432	0.189762589365295	0	0	-0.0277776087670287	0	0	0.0203197023303337	0	0	0	0	0	0	0

## Sheet: P-values (>6months-24 months)
	age_p	dietBF-solids_p	dietFormula-solids_p	familly_NbSiblingsFt_p	env_HabitationTypeHouse_p	env_HabitationTypeTownhouse / Semi-detached house_p	Airquality_12m_PCsites1_p	Airquality_12m_PCsites2_p	Airquality_12m_PCsites3_p	Roadlength_roadtype2_750_p	Shrub_and_or_herbaceous_vegetation_associations_250_lvl2_p	Inland_waters_250_lvl2_p	Heterogeneous_agricultural_areas_750_lvl2_p	Marine_waters_750_lvl2_p	Industrial_or_commercial_units_1250_lvl2_p	Road_rail_1250_lvl2_p	Forests_1250_lvl2_p	env_FurOrFeathersTRUE_p	Industrial_or_commercial_units_250_lvl2_p	Roadlength_roadtype2_1250_p	birthmode_RecievingIAPVaginal_AB_p	birthmode_RecievingIAPVaginal_NoAB_p	Bio_construction750_mean_p	Roadlength_roadtype4_1250_p	dist_to_roadtype2_km_p	dist_to_roadtype5_km_p	dist_to_roadtype6_km_p	dist_to_roadtype7_km_p	Inland_wetlands_250_lvl2_p	Road_rail_750_lvl2_p
Actinobacteria_Actinobacteria_Actinomycetales_Actinomycetaceae_Actinomyces	0.290696725999299	0.397128394525885	2.48946520864427e-08	0.116118922105245	0.0881076814083537	0.761259946837881	1.0779206801061e-12	0.212537832445022	0.0754324027527229	0.0347255213406278	0.18393953956945	0.10345374447046	0.079740551972249	0.0499988884809042	0.0216356372674409	0.0135114107996631	0.0928777191621856	1	1	1	1	1	1	1	1	1	1	1	1	1
Actinobacteria_Actinobacteria_Bifidobacteriales_Bifidobacteriaceae_Bifidobacterium	1.8320859354398e-15	0.0412244563759097	0.000207901460018505	1.31665270031889e-07	0.0327252956384796	0.200043239742515	0.109072558803069	1	1	1	1	1	0.11341430813935	1	1	1	1	0.0469388367717956	0.0851188444279416	1	1	1	1	1	1	1	1	1	1	1
Actinobacteria_Actinobacteria_Micrococcales_Micrococcaceae_Rothia	0.117522006225757	0.373892777909014	2.65852849285335e-08	0.04796723499363	0.0334742796111542	0.604607660070068	3.65954119255105e-13	0.155403634822312	1	1	0.144919721607543	0.112391870829407	0.0479921500669161	0.00304918919656575	0.0667149390221809	0.00434789082484614	0.0737971149188102	1	1	0.0387740999449434	1	1	1	1	1	1	1	1	1	1
Actinobacteria_Coriobacteriia_Coriobacteriales_Coriobacteriaceae_Collinsella	0.0148554381465475	0.746785273782775	0.0828758355872739	0.000451186086183173	0.987668033482389	0.529994127875382	0.78898054973393	0.732814404774581	0.00171510018245472	0.621777063073568	0.304013204097321	0.191687773421586	0.0021661056789815	0.761386093804028	0.0400241546362094	0.121680748973874	0.600501813373977	0.845417413628171	0.459491683248352	0.707693787668898	0.799684470361232	0.0917881976065531	0.762301255927929	0.0754596461953622	0.865208006020883	0.0361658197097469	0.936435938949977	0.308632378387702	0.205233409254744	0.326180447494608
Actinobacteria_Coriobacteriia_Eggerthellales_Eggerthellaceae_Eggerthella	1	0.313180432158054	0.093318582218653	1	0.170758226470092	0.344426888873182	2.66841773600058e-11	0.306058262546196	0.0391072308413027	1	1	0.0670450396580163	1	0.0354467535827618	0.138007802909483	0.220489256321103	1	1	1	0.0141444767474578	0.598898123133337	0.139425107798813	1	0.135449137614851	1	1	1	1	1	1
Bacteroidetes_Bacteroidia_Bacteroidales_Bacteroidaceae_Bacteroides	0.0172168105538563	0.11992871325069	0.345170058267511	0.665789001628292	0.1082955005337	0.401469499313534	0.181076820823226	0.710024759267552	0.93077218641743	0.282655442262555	0.747940726958287	0.0526952905469041	0.522737485553808	0.624778923876078	0.872017993291056	0.332181590682051	0.190893244733163	0.547172547271084	0.315236779383939	0.598847871648996	0.0164927794723011	2.52743699299635e-05	0.405148958745387	0.613636530840144	0.707383879858371	0.177739587021855	0.531679527269851	0.160275060294349	0.691552255855373	0.705427541450752
Bacteroidetes_Bacteroidia_Bacteroidales_Porphyromonadaceae_Parabacteroides	0.105015971450658	0.00631339911255165	4.63329899207243e-06	0.803425489401373	0.999219946138845	0.972125468672566	0.00938975980112439	0.191048895943292	0.0805968322666715	1	0.0791223080850871	0.775726201639175	0.031850235519836	0.23921806814772	0.0925305691778563	1	0.180730750402588	1	1	1	0.0446616654006603	0.00240609527085734	0.64286662083622	1	1	1	0.279282977565053	0.0879419062320797	1	0.351373543281659
Firmicutes_Bacilli_Lactobacillales_Enterococcaceae_Enterococcus	0.0220222202384692	0.537598081912474	2.84668668670858e-08	0.325033565065914	0.362396543710867	0.36195450740979	1.56687072384888e-10	1	0.0337448096862543	1	1	1	0.00478971439703541	0.0236813520450787	0.0605106967169603	0.0421511129568992	0.274034556147265	1	1	0.11986991512394	1	1	1	0.421675547541715	1	1	1	1	1	1
Firmicutes_Bacilli_Lactobacillales_Lactobacillaceae_Lactobacillus	0.0900578218453066	0.247143386096239	7.74385985524893e-12	0.108616069829077	0.0949890950432129	0.517345423697896	1.56098176092733e-07	0.452107542789167	1	0.00959157618423533	0.254625558028964	1	0.109115524475459	0.0124384426637389	0.0262755822843151	0.00071131630426833	0.00674766097781785	1	1	1	1	1	1	1	1	1	0.909924289183109	1	0.181265177453702	1
Firmicutes_Bacilli_Lactobacillales_Lactobacillaceae_Pediococcus	0.00026266796829574	0.0460144260104893	3.48142732989703e-16	0.0659915384848021	0.0814576091888011	0.220163824400234	8.87205051312681e-07	1	0.0651985003699946	0.0882677993888842	0.0209896939668677	1	0.00318115462352813	0.00298132315585511	1	0.0207002104440951	0.0002266500359648	0.274373823631237	0.100496499942848	1	0.177136751933015	0.378143971093096	1	1	1	0.351753722277611	1	1	0.0847178770111359	1
Firmicutes_Bacilli_Lactobacillales_Streptococcaceae_Streptococcus	0.661300448396305	0.0387156066115701	0.143879196543416	0.0568000720651258	0.594473059923999	0.777565981999284	0.153872652351904	0.330134897088714	0.325477783462144	0.226895441537415	0.03387789871014	0.744344775036454	0.319227560122963	0.782469437057284	0.280147492771412	0.136738457672369	0.253450187508344	0.670440329520757	0.263772224556402	0.163889282314561	0.657406875551146	0.668015257453793	0.420493269455704	0.57547123772275	0.469812678257789	0.61435159574499	0.778146131976655	0.859856293095553	0.472891922566854	0.230487252997837
Firmicutes_Clostridia_Clostridiales_Clostridiaceae_Sarcina	2.7171758986674e-34	1	1	0.418126452023369	0.0154173483225309	0.582020930310839	0.00418918776471858	1	1	1	1	0.241331930398735	0.0804517222286085	0.134374829314718	1	0.134772747462873	1	1	0.626752706028785	1	1	1	0.0172119049770269	0.0113157479703664	0.0621707356382336	0.553574304204977	1	0.185738961245081	1	0.159660504182933
Firmicutes_Clostridia_Clostridiales_Lachnospiraceae_Agathobacter	8.05668255835852e-09	1.94663457296138e-06	0.000434124753184713	1	0.324575107507079	0.508791896397939	1	0.485592691473324	1	1	1	0.220044838573759	1	1	0.228599973930476	0.551020590440803	0.0113252988349286	0.0321546756717796	1	1	0.00402157984303821	0.286227723595319	0.556674400938979	1	0.019495863026011	0.00736727168862711	1	1	0.225813861648195	1
Firmicutes_Clostridia_Clostridiales_Lachnospiraceae_Anaerostipes	1.14884836750302e-15	0.000109392656288822	1.6109587244274e-18	0.03486701795777	1	1	0.00530790140664325	1	0.0486121381258042	0.0355001884030549	1	1	1	1	1	0.335861897799026	1	1	1	1	0.0838159715038981	0.0674299076600251	1	1	1	1	1	0.167920493961521	0.147267217542834	0.418958360754212
Firmicutes_Clostridia_Clostridiales_Lachnospiraceae_Blautia	3.81891318655208e-08	1.7609510110639e-10	1.34196252070903e-06	0.0596822536145982	0.203491022775532	0.0653982218625965	0.00285188679951429	1	1	0.07448225588379	1	0.000843456653576131	0.288126950850577	0.0454163979442439	1	1	1	1	1	0.0571896856512328	0.15724869545993	0.0132454151486511	0.0790294604290859	1	1	0.125400052321666	1	1	1	1
Firmicutes_Clostridia_Clostridiales_Lachnospiraceae_Clostridium.XlVa	1	0.0279683396590548	8.99915772669799e-05	1	0.551747670183954	0.431748137751364	9.85834701694815e-13	0.078366868670321	0.0311891440036766	0.0414803983995719	1	0.197817337135591	0.215687268047071	0.0608041724656952	0.0245283766050137	0.045658308724416	1	1	1	1	0.428209101942756	0.511502879332408	1	1	1	1	1	1	1	1
Firmicutes_Clostridia_Clostridiales_Lachnospiraceae_Coprococcus	4.34484926034768e-45	0.00669000439017163	8.87328991174506e-10	0.452786740467576	0.134292409199815	0.63832490889578	0.00624567326455702	0.677503215211242	0.447327919976967	0.42067468474876	0.458898731152015	0.0116123686661994	0.964279366170098	0.724885606562951	0.359075770942878	0.426824622730646	0.502971321826987	0.701279577750744	0.878571115140842	0.679038298049811	0.949960251168832	0.664807143326875	0.113232963735441	0.86077908415494	0.85278513561097	0.932005333416478	0.823708044821596	0.464161315443449	0.58514720807205	0.128744437829188
Firmicutes_Clostridia_Clostridiales_Lachnospiraceae_Eisenbergiella	2.04929725140167e-28	0.0400571156386763	0.0177610439881908	0.742608042065225	0.773844623282871	0.583136806571345	0.0010589025723095	0.273376708669659	0.814012831207116	0.63741480264494	0.439432163091318	0.0169434398237595	0.373941564777876	0.0945033933327425	0.234219603588848	0.137288463601803	0.612820165564178	0.526603696070875	0.719793139175015	0.295590461325705	0.0688819916313018	0.0467948409346074	0.722136697762213	0.0263562680225841	0.0608371140714072	0.0734609955098478	0.497652653356414	0.952715262434126	0.949049547156369	0.467420530475217
Firmicutes_Clostridia_Clostridiales_Lachnospiraceae_Enterocloster	1.95650621283486e-09	6.8763490191287e-05	1.3584627408685e-09	0.000235247437863411	0.568990209352447	0.165638121238018	0.00439352326397321	1	1	0.00454203342284021	1	0.00250843274964399	1	0.120766357627072	0.0112711393252628	0.0596667940008231	1	0.31519501793835	1	1	0.812585489524007	0.0178598350302356	0.15497622937206	0.0335117452266687	1	0.175986717470399	0.248317109241401	1	1	1
Firmicutes_Clostridia_Clostridiales_Lachnospiraceae_Falcatimonas	3.16003199981897e-05	0.00724944846091351	0.126160623555574	1	0.219174632680934	0.636399136954258	7.80730124406323e-05	1	0.438841225652123	0.0207455947099233	0.124662700742863	0.158511165437765	0.107600821763417	0.108612344893781	1	0.169512359922272	0.0142308549731723	1	1	1	0.0154429348496031	0.959204214557176	1	1	0.016192998613576	0.0645426692585738	1	1	1	1
Firmicutes_Clostridia_Clostridiales_Lachnospiraceae_Fusicatenibacter	8.44446205586097e-21	0.000476992017819935	0.000606878882942153	0.279519291391163	0.0670643235376364	0.900501297845682	6.45144330562473e-05	0.307659396113495	0.453414861690026	0.697238848613578	0.581408399665633	0.184009014442071	0.49457938714536	0.672342078805896	0.273421620027817	0.462158649113939	0.185918981312694	0.485226301735701	0.868890503194571	0.987723875871853	0.474228453299095	0.142063263343837	0.296979405044038	0.548815770531391	0.734872540561433	0.452722619809585	0.570790150220747	0.122870534836477	0.676014174054513	0.807016920844251
Firmicutes_Clostridia_Clostridiales_Lachnospiraceae_Hungatella	1	1	1	0.0192320690799718	0.965669375464178	0.0124059202120719	7.18638593094062e-05	1	0.73584315066027	0.440448600853973	0.00523037400725435	0.0728722285029862	0.76865027927349	0.0511706883702917	0.0433748196212649	0.00131676469191485	1	1	1	0.320523302509293	0.344015868867585	0.0355510549181245	0.150911934841399	0.187941333608819	1	1	1	1	1	0.00338164786646239
Firmicutes_Clostridia_Clostridiales_Lachnospiraceae_Lachnospira	1	0.00121030781215772	0.000314981481705395	0.337166620265624	0.155072282862242	0.0204123792724804	0.0386672570224892	1	0.160820635516876	0.00253479643326294	0.407459537386686	1	0.254359045295779	1	1	0.00223479802531262	1	0.0399322940623531	1	0.00432617437513568	1	1	1	0.224333480680201	0.0101781550092186	1	1	1	1	1
Firmicutes_Clostridia_Clostridiales_Lachnospiraceae_Lachnospiracea.incertae.sedis	6.80018590562857e-46	1	1	5.13592687701965e-07	0.0649137435767387	0.29040087323688	0.456123861077053	1	0.649160248527944	1	0.236524309775343	1	1	1	1	1	0.518571268033943	0.014068548602507	0.26684726538802	1	0.0574598346053646	0.0456877145253376	0.250558376418501	0.665473508491117	1	0.0608361400774661	0.240471413763077	1	1	0.429250992515256
Firmicutes_Clostridia_Clostridiales_Lachnospiraceae_Mediterraneibacter	0.0457685022811934	0.010628607769516	0.915774980128794	1.92542512885389e-06	1	1	1	1	1	0.34480278342802	0.399885385674005	1	0.0474664591494256	0.459883576705356	1	1	0.170964821398442	1	0.150304473792612	0.291234498388861	1	1	1	0.305242890457237	0.841074921183194	0.234250064844958	1	0.269235470931846	0.00234295958600748	0.6704173277333
Firmicutes_Clostridia_Clostridiales_Lachnospiraceae_Roseburia	0.000149782834905996	1.99506567395469e-09	0.0093776644877755	0.000679613334701759	0.000739317260053071	0.301915535928412	1	1	1	1	1	0.0156608716832971	1	1	0.0124022184818082	1	0.460470258024271	0.16971428006692	1	1	0.683073901602635	0.199071762980436	1	0.132238548633094	0.084771792937118	0.276670797042231	1	1	1	0.0490714259036504
Firmicutes_Clostridia_Clostridiales_Peptostreptococcaceae_Romboutsia	1	0.0988994543807485	0.238907661820304	1	0.015319324005305	0.844961635752501	2.69629721053318e-08	1	1	0.0307092215607634	1	0.0203869546530253	0.0208969915311868	0.00503609240938469	1	0.387918286972993	0.00613324269818173	1	1	1	0.30791480057396	0.525641989773035	0.271828154521523	1	0.351073396024316	1	1	0.26725626841376	0.227992425040417	0.195266052867142
Firmicutes_Clostridia_Clostridiales_Peptostreptococcaceae_Terrisporobacter	5.61887176886991e-12	0.681276038206284	0.000171201448418627	0.196769500878822	0.733849017317701	0.335372194187601	1.70965676525332e-07	0.129287340253785	1	0.339584170873989	1	1	0.0595302579312691	0.0571616432253391	1	0.389036522461433	1	1	1	0.150702599142162	1	1	1	0.0158116806236507	0.282419122533708	1	0.346480206994658	0.202283871394255	1	0.633081118365014
Firmicutes_Clostridia_Clostridiales_Ruminococcaceae_Clostridium_IV	1.3533310403484e-16	0.7841962808808	0.000635228057341471	0.20740977371302	0.157918874045119	0.686839025161263	5.06126810295088e-12	1	0.0292898500526006	1	1	0.160559862592421	1	0.0641556884627649	0.0209367922795561	0.0479350596455467	1	0.0529908866407027	1	0.111933506802354	1	1	1	0.227042340589685	0.145277666584685	1	1	1	1	1
Firmicutes_Clostridia_Clostridiales_Ruminococcaceae_Faecalibacterium	3.08944350146319e-11	4.96140270516261e-05	0.476279180705368	0.000183160935964841	0.00815638059576687	0.0154035717054255	1	1	1	0.0746934905087464	1	7.3786159059472e-06	1	1	1	1	1	0.0024175936028664	0.0103604429390771	1	1	1	0.0367888581851355	1	1	1	1	0.00363875179668141	1	1
Firmicutes_Clostridia_Clostridiales_Ruminococcaceae_Flavonifractor	0.25404741430691	0.00468596407222939	0.0230130287342914	0.0553290025254264	0.125511286915763	0.827069100666012	2.16739008698166e-10	0.164380117978791	0.0314173399765895	1	0.459097261189924	0.00858878843098617	0.0715418690598393	0.0797981344139649	0.200802743722967	0.163992994388523	1	1	1	0.133700121703999	0.237300553481964	0.000629192347657503	0.484553067993327	1	0.0394730923472033	1	1	1	1	1
Firmicutes_Clostridia_Clostridiales_Ruminococcaceae_Gemmiger	9.27700518223753e-34	0.0521607973249135	0.16663775646877	4.38270088335579e-10	0.145991985995651	0.548630984387277	0.000995304472975776	0.246313282078687	0.276021550132298	1	0.0415461390751698	0.366374555947902	0.00201339038729522	1	1	1	1	0.00252486373034448	0.0368831146856167	1	1	1	1	0.102421194120729	0.139986155116365	0.00352401469417598	1	0.552137863362856	1	0.0501952564204776
Firmicutes_Clostridia_Clostridiales_Ruminococcaceae_Ruminococcus	1.41849930239041e-47	0.00497652406629256	6.80608397035906e-16	1	0.15736964304208	0.751235269978872	1	1	1	1	1	0.00337094331647134	1	0.349341025880373	1	1	0.148078836807683	0.567085347686082	1	0.0489399526206668	1	1	1	1	1	0.661838414573215	1	1	0.168779822671235	0.191712138648732
Firmicutes_Erysipelotrichia_Erysipelotrichales_Erysipelatoclostridiaceae_Erysipelatoclostridium	7.52736975595077e-09	0.00841764249075156	0.000755660648294722	0.0492175780584347	0.448804053150942	0.364385187806722	1	1	1	0.476780522307158	1	0.0503035472364797	1	0.110726819209432	1	0.0934822880886303	1	0.0903709850618071	1	0.180553338967118	0.0226617543964181	0.00056053385936049	1	0.301866257834363	1	0.221745893356346	0.901289859633907	1	1	0.125275254303036
Firmicutes_Negativicutes_Veillonellales_Veillonellaceae_Dialister	7.47154722765613e-33	0.698691268967629	0.11297230149071	1	0.0714645130899322	0.0666663952098647	0.0154341654617099	0.0756686114251979	1	0.976883622704918	0.714839936598208	0.177434292647119	0.237056200805796	1	0.924968092721391	1	0.900317973783827	0.317778717215641	0.0737473226061788	0.397793143000857	0.051499458886058	0.438271398543329	1	0.890700640166463	0.295171308203764	1	1	1	0.399175631092429	1
Firmicutes_Negativicutes_Veillonellales_Veillonellaceae_Megasphaera	0.000190703412409831	0.249323596618649	1.17083046631355e-13	0.00558288505345178	0.939623994800591	0.691654553772938	0.00323635407089598	0.102540964803432	0.0113341689256205	0.898149989627006	0.539842031594031	0.168003365766809	0.0215448465306777	0.326471231306889	0.00500136350659966	0.248122731771472	0.665247136435564	0.128207494824016	0.622760622281264	0.725564314790482	0.711655453630612	0.800620829936495	0.839639255373168	0.232909744802891	0.124786780018058	0.985441806778688	0.782957286238962	0.190777188079973	0.928394732970011	0.325783271583477
Firmicutes_Negativicutes_Veillonellales_Veillonellaceae_Veillonella	7.51659402648634e-134	0.00131119919925748	4.84957333470658e-17	5.87814579729912e-06	0.00348672797312264	0.02962412743875	1	1	0.409399094495472	1	1	0.0218656026298751	1	1	1	1	0.08981961601263	0.229220152550603	0.102438556985567	0.319854238246373	1	1	0.0202832420780266	0.0498748607917339	1	0.00604609772771295	0.580372611136225	0.0160512779973014	0.184599626396552	1
Proteobacteria_Gammaproteobacteria_Enterobacterales_Enterobacteriaceae_Citrobacter	1	1	1	1	1	1	1	1	1	1	1	1	1	1	1	1	1	1	1	1	1	1	1	1	1	1	1	1	1	1
Proteobacteria_Gammaproteobacteria_Enterobacterales_Enterobacteriaceae_Enterobacter	0.000213900462495543	0.595295109789467	0.000745531119903961	1	0.0524943059475024	0.506433039196147	2.25928478875122e-07	1	1	1	1	0.193894351363583	0.0531229129597719	0.00854056821631057	0.429786294309467	0.0276682470530245	0.189405542257557	1	0.718354346487362	1	0.513423778296954	0.46753236470165	1	1	1	1	1	0.280600273337211	1	0.473842042383146
Proteobacteria_Gammaproteobacteria_Enterobacterales_Enterobacteriaceae_Escherichia.Shigella	6.03292940147797e-63	0.000247264877175562	0.00367163728582293	0.0153245908494893	0.457291121355696	0.620382113969044	0.160768075469828	0.997357991412008	0.801212519333709	0.703189398808312	0.189171457761675	0.418332202783896	0.822599007707225	0.00540161275576808	0.432643910992422	0.171056451466477	0.00660789325879668	0.0243433990321626	0.476758926521944	0.754437591180398	0.725139055604224	0.727636244113171	0.799379931969702	0.762349634022703	0.98962599929348	0.0327436268717858	0.285415956525186	0.38298267420955	0.51056918248423	0.113237542182588
Proteobacteria_Gammaproteobacteria_Enterobacterales_Enterobacteriaceae_Klebsiella	9.2187850287818e-17	0.110641109936515	0.119826579909728	0.00810208485486138	0.210795627626525	0.701579662049015	0.00181307128624951	0.513605581585044	1	1	1	1	1	1	0.0580680517327545	0.333266101755181	0.579119839632756	0.0768263163874992	0.627073708686352	0.109700030824395	0.719385163120012	0.191524343861052	1	0.331859001814758	0.410378192355963	1	0.0803559167779355	1	0.444462953285691	0.261646643106696
Proteobacteria_Gammaproteobacteria_Pasteurellales_Pasteurellaceae_Actinobacillus	2.49617763770279e-05	0.00215553338582096	0.00365719365318486	1	0.10383111695228	0.5725336177446	9.80161950469948e-06	1	1	0.232101132354373	1	0.177632317949446	0.233175672188694	0.0475586190823414	1	0.0123866553647239	1	0.245034749562747	0.0702123883369837	0.351030883620813	0.144457495272483	0.494824983613317	0.484240559725161	1	1	1	0.23153352754878	1	1	1
Proteobacteria_Gammaproteobacteria_Pasteurellales_Pasteurellaceae_Haemophilus	0.887706656096844	0.0429622891848682	9.35347326284496e-07	0.969482371521735	0.2585584448701	0.670599067410488	2.78076865236511e-05	0.50493240141383	0.761878133424	0.485898753575683	0.747170527399525	0.345584564819743	0.191584086955488	0.240257245798854	0.35179232235072	0.0372741736951302	0.410505683335368	0.543367605619847	0.175930903986695	0.3114385944963	0.17245143674597	0.465711133992066	0.771334767311494	0.707670367544912	0.972123048262238	0.970142726003955	0.422761981777954	0.585316803722642	0.812215222994244	0.53998499732754
Verrucomicrobia_Verrucomicrobiae_Verrucomicrobiales_Akkermansiaceae_Akkermansia	0.887971051094442	0.173895639580687	0.0195979504199144	1	1	1	0.0220748029667047	1	0.088509257416405	0.00325701000581789	0.027996977145281	1	0.17573710871451	1	0.00858386640330717	0.395188344203125	0.448159827203041	1	1	0.00848744924910658	0.583941865501148	0.026725722434422	1	1	1	1	1	0.17097310117834	1	0.647184668049112
shannon_diversity	0.618253411526267	0.191378595172795	1.84293952666963e-07	0.047091666665673	0.108605512432825	0.874175683351395	2.48861276187284e-13	0.165252227807114	0.0679456494268842	1	1	0.0954733271650304	0.0937182317168556	0.0202902404002199	0.0772156288783019	0.0177406143258993	0.188386353173232	1	1	0.0632564960839053	1	1	0.439598381154689	1	1	1	1	1	1	1
simpson_diversity	0.548909661060764	0.20007021003855	1.47249946002208e-07	0.0474218817693522	0.1091979677706	0.874080376211596	2.59764414435893e-13	0.1649407047485	0.0677341858613112	1	1	0.0972909384705828	0.0934557190282034	0.0200743311177795	0.0770617749097053	0.0178073276932712	0.189762589365295	1	1	0.0630051250396411	1	1	0.440818543411917	1	1	1	1	1	1	1
