# Supplementary material for: Associations between the infant gut microbiota and the living environment
Source: Gut Microbes Rep. 2025 Dec 31;3(1):2603823. doi: 10.1080/29933935.2025.2603823 (PMC12938875; doi:10.1080/29933935.2025.2603823)
Supplement: Supplementary material — Supplementary Table 2 [file KGMR_A_2603823_SM8077.xlsx]

## Sheet: Sheet1
SILAM chemical consituent	Phase	Aerosol size	Name
AACD gas	gas		Acetic and higher carboxylic acids
ALD2 gas	gas		Acetaldehyde
ALDX gas	gas		higher aldehyde
AVB0 gas	gas		Secondary organic aerosols from anthropogenic source in gas phase
AVB0 0.5 µm	Aerosols	0.5 µm	Secondary organic aerosols from anthropogenic source
AVB1e0 gas	gas		Secondary organic aerosols from anthropogenic source volatility 1 in gas phase
AVB1e0 0.5 µm	Aerosols	0.5 µm	Secondary organic aerosols from anthropogenic source volatility 0
AVB1e1 gas	gas		Secondary organic aerosols from anthropogenic source volatility 1 in gas phase
AVB1e1 0.5 µm	Aerosols	0.5 µm	Secondary organic aerosols from anthropogenic source volatility 1
AVB1e2 gas	gas		Secondary organic aerosols from anthropogenic source volatility 2 in gas phase
AVB1e2 0.5 µm	Aerosols	0.5 µm	Secondary organic aerosols from anthropogenic source volatility 2
AVB1e3 gas	gas		Secondary organic aerosols from anthropogenic source volatility 3 in gas phase
AVB1e3 0.5 µm	Aerosols	0.5 µm	Secondary organic aerosols from anthropogenic source volatility 3
AVB1e4 gas	gas		Secondary organic aerosols from anthropogenic source volatility 4 in gas phase
AVB1e5 gas	Aerosols		Secondary organic aerosols from anthropogenic source volatility 5 in gas phase
AVB1e6 gas	gas		Secondary organic aerosols from anthropogenic source volatility 6 in gas phase
BC fire 1.5 µm	Aerosols	1.5 µm	black carbon contributions from fires
BC fire 3.5 µm	Aerosols	3.5 µm	black carbon contributions from fires
BC fire 0.15 µm	Aerosols	0.15 µm	black carbon contributions from fires
BENZENE gas	gas		Benzene
BVB0 gas	gas		Secondary organic aerosols from anthropogenic sourcein gas phase
BVB0 0.5 µm	Aerosols	0.5 µm	Secondary organic aerosols from anthropogenic source
BVB1e0 gas	gas		Secondary organic aerosols from anthropogenic source volatility 0
BVB1e0 0.5 µm	Aerosols	0.5 µm	Secondary organic aerosols from anthropogenic source volatility 1 in gas phase
BVB1e1 gas	gas		Secondary organic aerosols from anthropogenic source volatility 1 in gas phase
BVB1e1 0.5 µm	Aerosols	0.5 µm	Secondary organic aerosols from anthropogenic source volatility !
BVB1e2 gas	gas		Secondary organic aerosols from anthropogenic source volatility 1 in gas phase
BVB1e2 0.5 µm	Aerosols	0.5 µm	Secondary organic aerosols from anthropogenic source volatility 1
BVB1e3 gas	gas		Secondary organic aerosols from anthropogenic source volatility 2 in gas phase
BVB1e3 0.5 µm	Aerosols	0.5 µm	Secondary organic aerosols from anthropogenic source volatility 2
C2O3 gas	gas		Acetylperoxy radical
C5H8 2 gas	gas		2-Pentyne
C5H8 gas	gas		Isoprene
CO gas	gas		carbon monoxide
CRES gas	gas		Cresol and higher molecular weight phenols
CRO gas	gas		Methylphenoxy radical
CXO3 gas	gas		C3 and higher acylperoxy radicals
EC 0.5 µm	Aerosols	0.5 µm	Elemental Carbon
ETHA gas	gas		Ethane
ETH gas	gas		Ethene
ETOH gas	gas		Ethanol
FACD gas	gas		Formic acid
H2O2 gas	gas		Hydrogen peroxide
HCHO gas	gas		formaldehyde
HCO3 gas	gas		bicarbonate ion
HNO3 gas	gas		Nitric acid
HO2 gas	gas		Hydroperoxy radical
HONO gas	gas		Nitrous acid
IOLE gas	gas		Internal olefin carbon bond (R-C=C-R)
ISPD gas	gas		Isoprene product (lumped methacrolein, methyl vinyl ketone, etc.)
MEO2 gas	gas		Methylperoxy radical
MEOH gas	gas		Methanol
MEPX gas	gas		Methylhydroperoxide
MGLY gas	gas		Methylglyoxal and other aromatic products
N2O5 gas	gas		Dinitrogen pentoxide
NH3 gas	gas		Ammonia
NH4SO4 0.2 µm	Aerosols	0.2 µm	ammonium sulfate
NH4SO4 0.7 µm	Aerosols	0.7 µm	ammonium sulfate
NH4NO3 0.7 µm	Aerosols	0.7 µm	ammonium nitrate
NO2 gas	gas		Nitrogen dioxide
NO3 c 3.0 µm	Aerosols	3.0 µm	cadmium nitrate (Cd(NO3)2), or calcium nitrate (Ca(NO3)2), or even chromium(III) nitrate
NO3 gas	gas		Nitrate
NO gas	gas		Nitric oxide
NTR gas	gas		Organic nitrate (RNO3)
O1D gas	gas		Oxygen atom in the O1 (D) electronic state
O3 gas	gas		Ozone
OC fire 1.5 µm	Aerosols	1.5 µm	Organic carban from fire
OC fire 3.5 µm	Aerosols	3.5 µm	Organic carban from fire
OC fire 0.15 µm	Aerosols	0.15 µm	Organic carban from fire
OH gas	gas		Hydroxyl radical
OLE5 gas	gas		olefin bond (OLE)
OPEN gas	gas		Aromatic ring opening product
O gas	gas		Oxygen
PACD gas	gas		Peroxyacetic and higher peroxycarboxylic acids
PANX gas	gas		C3 and higher peroxyacyl nitrates
PAN gas	gas		Peroxyacetyl nitrate
PAR5 gas	gas		parafin carbon bond (PAR)
PM fire 1.5 µm	Aerosols	1.5 µm	Particulate matter from fire
PM fire 3.5 µm	Aerosols	3.5 µm	Particulate matter from fire
PM fire 0.15 µm	Aerosols	0.15 µm	Particulate matter from fire
PM 6 µm	Aerosols	6 µm	Particulate matter
PNA gas	gas		Peroxynitric acid (HNO4)
ROOH gas	gas		Higher organic peroxide
ROR5 gas	gas		Secondary alkoxy radical
SESQ gas	gas
SO2 gas	gas		Sulphur diooxide
SO4 0.2 µm	Aerosols	0.2 µm	Sulfate
SO4 0.7 µm	Aerosols	0.7 µm	Sulfate
TO2 gas	gas		Toluene-hydroxyl radical adduct
TOL gas	gas		Toluene and other monoalkyl aromatics
XO2N gas	gas		NO to organic nitrate conversion from alkylperoxy (RO2) radical
XO2 gas	gas		NO to NO2 conversion from alkylperoxy (RO2) radical
XYL gas	gas		Xylene and other polyalkyl aromatics
dust 1.5 µm	Aerosols	1.5 µm	PM from dust
dust 20 µm	Aerosols	20 µm	PM from dust
dust 6 µm	Aerosols	6 µm	PM from dust
dust 0.30 µm	Aerosols	0.3 µm	PM from dust
Sea salt 20 µm	Aerosols	20 µm	Sea salt
Sea salt 3.0 µm	Aerosols	3 µm	Sea salt
Sea salt 9.0 µm	Aerosols	9 µm	Sea salt
Sea salt 0.05 µm	Aerosols	0.05 µm	Sea salt
Sea salt 0.5 µm	Aerosols	0.5 µm	Sea salt
