# Supplementary material for: Associations between the infant gut microbiota and the living environment
Source: Gut Microbes Rep. 2025 Dec 31;3(1):2603823. doi: 10.1080/29933935.2025.2603823 (PMC12938875; doi:10.1080/29933935.2025.2603823)
Supplement: Supplementary material — Supplementary Table 4 [file KGMR_A_2603823_SM8076.xlsx]

## Sheet: Sheet1
age	Airquality_12m_PCsites1_R2	Airquality_12m_PCsites1_p	Airquality_12m_PCsites2_R2	Airquality_12m_PCsites2_p	Airquality_12m_PCsites3_R2	Airquality_12m_PCsites3_p	Airquality_12m_PCsites4_R2	Airquality_12m_PCsites4_p	Airquality_12m_PCsites5_R2	Airquality_12m_PCsites5_p	Airquality_12m_PCsites6_R2	Airquality_12m_PCsites6_p	Roadlength_roadtype1_500_R2	Roadlength_roadtype1_500_p	Roadlength_roadtype2_500_R2	Roadlength_roadtype2_500_p	Roadlength_roadtype3_500_R2	Roadlength_roadtype3_500_p	Roadlength_roadtype4_500_R2	Roadlength_roadtype4_500_p	Biodiversity250_mean_R2	Biodiversity250_mean_p	Biodiversity750_mean_R2	Biodiversity750_mean_p	Biodiversity1250_mean_R2	Biodiversity1250_mean_p	Roadlength_roadtype1_250_R2	Roadlength_roadtype1_250_p	Roadlength_roadtype2_250_R2	Roadlength_roadtype2_250_p	Roadlength_roadtype3_250_R2	Roadlength_roadtype3_250_p	Roadlength_roadtype4_250_R2	Roadlength_roadtype4_250_p	Roadlength_roadtype1_750_R2	Roadlength_roadtype1_750_p	Roadlength_roadtype2_750_R2	Roadlength_roadtype2_750_p	Roadlength_roadtype3_750_R2	Roadlength_roadtype3_750_p	Roadlength_roadtype4_750_R2	Roadlength_roadtype4_750_p	Roadlength_roadtype1_1250_R2	Roadlength_roadtype1_1250_p	Roadlength_roadtype2_1250_R2	Roadlength_roadtype2_1250_p	Roadlength_roadtype3_1250_R2	Roadlength_roadtype3_1250_p	Roadlength_roadtype4_1250_R2
3	0.0124964173359764	0.001	0.00185695334090665	0.236	0.00322495241798159	0.026	0.00461228153973028	0.007	0.00107942069662007	0.595	0.00103620110575691	0.619	0.00126471979546209	0.471	0.00176656300235223	0.243	0.000235177818506186	0.973	0.00255426242980286	0.097	0.00143926139358365	0.409	0.00143926139358365	0.388	0.00143926139358365	0.406	0.00082494393224473	0.748	0.000627477862853863	0.869	0.000367328568704564	0.946	0.000791921447155902	0.749	0.000987177011136544	0.648	0.00356002318127881	0.011	0.000274304074919457	0.965	0.00101018966202111	0.636	0.00168572467710418	0.287	0.00317918523747143	0.033	-0.000106559310628326	0.997	0.00115185483766149
6	0.00859113713717383	0.001	0.00294901838035211	0.055	0.00388337497854406	0.011	0.00360628481299905	0.015	0.00269573652687814	0.065	0.00100992486528385	0.639	0.00138272289908424	0.412	0.00100757578760801	0.625	0.0004906491558217	0.91	0.00189368154721687	0.228	7.33806520699051e-05	0.99	7.33806520699051e-05	0.995	7.33806520699051e-05	0.989	0.00168453568902244	0.28	0.000687907065663277	0.829	0.00222907086471764	0.15	0.000205857698676841	0.98	0.000809869356052133	0.731	0.00212367559927841	0.17	0.000621630352989827	0.839	0.000808812180318304	0.768	0.00118419839002927	0.481	0.00243512428729349	0.107	0.000991234550657969	0.634	0.00150575256918063
13	0.010891856352368	0.001	0.00129818579145023	0.404	0.00256773677905354	0.092	0.00429238958591322	0.008	0.00173611382148817	0.279	0.00151618450014298	0.315	0.00152684725546219	0.342	0.000982000915362857	0.636	0.00135243849120843	0.438	0.00148815224006736	0.362	0.000387199167793064	0.944	0.000387199167793064	0.948	0.000387199167793064	0.948	0.00110166620343245	0.623	0.0010078287539885	0.605	0.00109911306194971	0.561	0.00140569235848687	0.397	0.000657670162424578	0.826	0.00122466476680235	0.523	0.000107508645937481	0.993	0.0012206788662767	0.471	0.000327473837962335	0.954	0.00237614894718316	0.124	0.000451643532982289	0.907	0.000903134577210112
26	0.00524491218155963	0.005	0.0015298010478412	0.384	0.00323451769825412	0.036	0.00841266975781836	0.001	0.00172010693683184	0.301	0.00103326268321103	0.636	0.00120714527034913	0.536	0.00111174604135227	0.592	0.00052092999152282	0.934	0.00111243643273955	0.588	0.00180563905349171	0.264	0.00180563905349171	0.247	0.00180563905349171	0.242	0.00162961864448804	0.307	0.00111386727062971	0.581	0.000232053491741828	0.992	0.0011376167065965	0.591	0.00118395053872371	0.536	0.00255800073016865	0.082	0.000473831236947061	0.93	0.00118002813983472	0.551	0.000627500072606424	0.882	0.00221865395457111	0.152	0.000966940197231024	0.724	0.00182292878704325
39	0.00800663762119109	0.001	0.00153903497346875	0.529	0.00104824131270554	0.799	0.00551658650887067	0.002	0.00221044958393356	0.216	0.00271833377364494	0.109	0.000674636039726176	0.924	0.000909045716358024	0.85	0.000984590556315161	0.812	0.00070278685390059	0.914	0.00167962619018166	0.42	0.00167962619018166	0.433	0.00167962619018166	0.44	0.00330513924767639	0.053	0.00176516365861915	0.412	0.00160526106027569	0.451	0.00113284039994755	0.724	0.0028906069859941	0.077	0.00137647491727256	0.609	0.00188959888797539	0.319	0.00258691254656917	0.12	0.0023827990063972	0.159	0.00116954698895452	0.722	0.00104364863325936	0.794	0.00236600936397981
52	0.00978648679869886	0.001	0.00158070373362679	0.344	0.00236758179952654	0.086	0.00880385793554232	0.001	0.00329202917102133	0.021	0.000847461520656174	0.849	0.00104168363193653	0.694	0.00126808094878237	0.544	0.000157874313641037	0.998	0.00160546593562891	0.361	0.00059578315523176	0.958	0.00059578315523176	0.933	0.00059578315523176	0.944	0.00154490778064575	0.355	0.00215185816435213	0.152	0.00107385156643899	0.705	0.00186748152346796	0.234	0.00134265877728157	0.489	0.00180162495802479	0.241	0.00114444283919073	0.637	0.00260526123793411	0.077	0.00195454923220849	0.188	0.00124338263865673	0.569	0.00128436142271228	0.54	0.00284343244252946
78	0.00976240477285468	0.001	0.0012942345342054	0.457	0.00216154774470924	0.095	0.012799892825816	0.001	0.00146756107160317	0.357	0.00188002134789956	0.145	0.000930540317411403	0.761	0.00053939946741606	0.953	0.00151109832520276	0.319	0.000893809688564816	0.767	0.000945883995011219	0.724	0.000945883995011219	0.704	0.000945883995011219	0.717	0.00131645045726673	0.467	0.00119010047333716	0.523	0.00084390578159989	0.79	0.00123885818509212	0.495	0.00103588195329662	0.667	0.00180455813487975	0.194	0.000483374894634896	0.972	0.00095882831843352	0.726	0.00100406573328869	0.699	0.00120622904736455	0.542	0.000168850611497387	0.997	0.000855715462370708
104	0.00891600523706944	0.001	0.00270545591115475	0.042	0.00285785820688474	0.032	0.0148985151740655	0.001	0.00208484787847694	0.118	0.00217579562252822	0.098	0.00122770221223449	0.533	0.0014115961397066	0.399	0.000889220122793367	0.785	0.00203576438761469	0.13	0.000278078025413248	0.997	0.000278078025413248	0.995	0.000278078025413248	0.998	0.00102609296359217	0.679	0.0016532743091692	0.244	0.00134477134918234	0.438	0.000481600115110979	0.97	0.00125445405662548	0.515	0.000868366350116784	0.809	0.000820975025385731	0.841	0.000581218436938121	0.945	0.00155980887381866	0.323	0.00120509860724051	0.557	0.00042329627778928	0.984	0.00112653172523485
[truncated: 121 more columns]
