# Supplementary material for: Associations between the infant gut microbiota and the living environment
Source: Gut Microbes Rep. 2025 Dec 31;3(1):2603823. doi: 10.1080/29933935.2025.2603823 (PMC12938875; doi:10.1080/29933935.2025.2603823)
Supplement: Supplementary material — Supplementary Table 3 [file KGMR_A_2603823_SM8075.xlsx]

## Sheet: Sheet1
	Minimum	Quartile(1st)	Median	Mean	Quartile(3rd)	Maximum	Standarderror
age	3	6	26	40.84	78	104	0.471468
Number of Siblings	0	0	1	0.6368	1	3	0.00992357
Poor air quality	-1.16694	-0.40538	-0.20653	-0.01546	0.27283	1.41441	0.00746772
Urban related air quality",	-1.18255	-0.35922	-0.13811	0.01151	0.16397	1.21157	0.00764804
Fire/PM air quality	-0.68766	-0.37876	-0.20121	-0.02456	0.18848	2.65655	0.00729876
Traffic related air quality	-2.03122	-0.35892	0.10385	0.02293	0.4728	1.04358	0.00769957
Airquality 12m PCsites5	-1.6997	-0.352337	-0.007095	-0.005458	0.334318	2.2395	0.0076218
Airquality 12m PCsites6	-3.49458	-0.333305	-0.036338	0.004927	0.316279	4.28072	0.00732427
Roadlength Freeway 500	0	0	0	292.8	0	4767.9	9.74492
Roadlength motorway 500	0	0	0	336.2	0	7883.2	12.1501
Roadlength mainroad 500	0	0	416.5	947.4	1555.2	8969	17.3515
Roadlength mainstreet 500	0	888.9	1577.9	1697.5	2414	5715.6	15.807
Biodiversity forests250 mean	0	1.317	1.747	1.702	2.184	3	0.0101881
Biodiversity forests750 mean	0	1.317	1.747	1.702	2.184	3	0.0101881
Biodiversity forests1250 mean	0	1.317	1.747	1.702	2.184	3	0.0101881
Roadlength Freeway 250	0	0	0	54.45	0	1552.93	2.90092
Roadlength motorway 250	0	0	0	50.29	0	1680.83	2.88071
Roadlength mainroad 250	0	0	0	207.7	389.9	2179.6	4.97393
Roadlength mainstreet 250	0	31.73	451.77	458.92	682.38	2380.12	5.46382
Roadlength Freeway 750	0	0	0	613.5	0	7133.8	16.9192
Roadlength motorway 750	0	0	0	882.4	1414.6	12192.2	23.4489
Roadlength mainroad 750	0	0	1597	2179	3301	13886	32.8374
Roadlength mainstreet 750	0	1987	3174	3443	4729	10182	28.0469
Roadlength Freeway 1250	0	0	0	1679	3771	10973	35.391
Roadlength motorway 1250	0	0	257.7	2565.4	4783.8	17013.4	47.0478
Roadlength mainroad 1250	0	2221	5313	5851	8526	25651	66.338
Roadlength mainstreet 1250	0	5111	8203	8329	11206	19923	55.9903
dist to Freeway km	0.01502	0.78903	1.93756	2.44928	3.60283	18.9977	0.0300386
dist to motorway km	0.01413	0.58666	1.18497	2.46021	2.33917	39.6911	0.0585958
dist to mainroad km	0.007927	0.175602	0.384985	0.68305	0.810909	10.5772	0.0131649
dist to mainstreet km	0.005032	0.058097	0.123703	0.187013	0.234556	1.455	0.00275656
dist to local street km	0.003398	0.01911	0.029951	0.076063	0.053132	5.75313	0.00416882
dist to private street km	0.004529	0.104965	0.200339	0.254203	0.361436	1.07696	0.00271819
dist to Dirt road km	0.02605	0.38986	0.76592	0.88249	1.27196	2.61309	0.00810257
dist to pedestrian path km	0.000483	0.026828	0.051568	0.125007	0.093042	8.66313	0.00687766
traffic (mean) 250	0.04485	0.11366	0.17756	0.44359	0.40127	10.5066	0.0146138
traffic (mean) 750	0.05473	0.1424	0.26263	0.48713	0.49354	10.3501	0.014367
traffic (mean) 1250	0.07794	0.18003	0.29824	0.5005	0.50512	10.1909	0.0142019
Urban fabric 250 lvl2	0.9828	38.0247	50.7463	50.824	64.7783	95.5882	0.252544
Industrial or commercial units 250 lvl2	0	3.96	9.852	12.793	18.959	65.679	0.155266
Road rail 250 lvl2	0	5.459	9.136	10.285	14.604	38.071	0.0999534
Port airport 250 lvl2	0	0	0	0.07577	0	9.67742	0.00874919
Mine dump and construction sites 250 lvl2	0	0	0	0.2358	0	28.642	0.0265395
Artificial non agricultural vegetated areas 250 lvl2	0	0	1.185	3.641	4.914	43.392	0.080912
Arable land 250 lvl2	0	0	0	1.444	0	80.344	0.0893367
Pastures 250 lvl2	0	0	0	0.001109	0	1.98511	0.000640044
Heterogeneous agricultural areas 250 lvl2	0	0	0	0.8021	0	30.8673	0.0406548
Forests 250 lvl2	0	4.265	10.422	13.793	20.345	92.665	0.17707
Shrub and or herbaceous vegetation associations 250 lvl2	0	1.25	2.978	4.321	5.926	38.272	0.0569355
Open spaces with little or no vegetation 250 lvl2	0	0	0	0.2179	0	5.1852	0.00788592
Inland wetlands 250 lvl2	0	0	0	0.06587	0	8.62069	0.00684223
Coastal wetlands 250 lvl2	0	0	0	0.1578	0	14.1089	0.0136094
Inland waters 250 lvl2	0	0	0	0.2445	0	30.8824	0.0222032
Marine waters 250 lvl2	0	0	0	1.099	0	47.291	0.0648457
Urban fabric 750 lvl2	0.4235	26.0846	35.6985	36.9211	46.6923	81.4152	0.202273
Industrial or commercial units 750 lvl2	0	6.846	12.941	14.114	19.929	46.114	0.123039
Road rail 750 lvl2	0	6.427	10.253	10.187	13.487	29.2	0.0699234
Port airport 750 lvl2	0	0	0	0.2697	0	14.8667	0.0161114
Mine dump and construction sites 750 lvl2	0	0	0	0.5	0	20.26	0.0240643
Artificial non agricultural vegetated areas 750 lvl2	0	1.349	3.163	4.572	6.415	32.488	0.0598381
Arable land 750 lvl2	0	0	0	2.5885	0.6027	67.8785	0.100078
Pastures 750 lvl2	0	0	0	0.003291	0	1.42232	0.000809902
Heterogeneous agricultural areas 750 lvl2	0	0	0.1653	1.434	1.5586	28.7991	0.040109
Forests 750 lvl2	0.08262	9.62699	17.0664	18.7812	25.2096	80.307	0.169703
Shrub and or herbaceous vegetation associations 750 lvl2	0.4388	2.9994	4.703	5.1692	6.7473	22.5178	0.0400255
Open spaces with little or no vegetation 750 lvl2	0	0	0.08239	0.25149	0.35675	2.45585	0.00528745
Inland wetlands 750 lvl2	0	0	0	0.21275	0.02749	8.78546	0.0113577
Coastal wetlands 750 lvl2	0	0	0	0.536	0	23.639	0.0258177
Inland waters 750 lvl2	0	0	0.02748	0.72411	0.22002	38.4215	0.0424288
Marine waters 750 lvl2	0	0	0	3.736	0.1652	56.7597	0.126961
Urban fabric 1250 lvl2	1.054	23.727	30.206	31.824	40.455	72.391	0.169461
Industrial or commercial units 1250 lvl2	0.08851	7.62367	13.0323	13.7928	19.0165	37.3575	0.105573
Road rail 1250 lvl2	0	6.334	9.603	9.489	12.505	30.237	0.0596206
Port airport 1250 lvl2	0	0	0	0.3403	0	14.7661	0.0177423
Mine dump and construction sites 1250 lvl2	0	0	0	0.6897	0.6628	17.6604	0.0221296
Artificial non agricultural vegetated areas 1250 lvl2	0	1.996	3.675	4.525	6.025	28.216	0.0477802
Arable land 1250 lvl2	0	0	0	3.371	3.307	55.495	0.0998343
Permanent crops 1250 lvl2	0	0	0	0.01611	0	3.53755	0.00257451
Pastures 1250 lvl2	0	0	0	0.002363	0	0.512013	0.000380639
Heterogeneous agricultural areas 1250 lvl2	0	0.1387	0.7925	1.707	2.0436	34.2532	0.0426587
Forests 1250 lvl2	0.3873	12.4107	19.6572	20.7823	27.3853	73.7268	0.162269
Shrub and or herbaceous vegetation associations 1250 lvl2	0.8609	3.736	5.1948	5.4076	6.5773	22.9329	0.0325485
Open spaces with little or no vegetation 1250 lvl2	0	0.02958	0.11876	0.25831	0.4359	3.16405	0.00438994
Inland wetlands 1250 lvl2	0	0	0.009905	0.279183	0.109073	6.82695	0.0112928
Coastal wetlands 1250 lvl2	0	0	0	0.7412	0.3422	18.7543	0.0273321
Inland waters 1250 lvl2	0	0.01982	0.08941	0.97666	0.43603	43.4106	0.0460146
Marine waters 1250 lvl2	0	0	0	5.798	4.431	68.854	0.16497
minimum age solids introduced	3	4.186	4.651	4.889	5.581	7	0.0112619
minimum age formula introduced	0	1.628	6.512	6.479	11	12	0.0624493
exclusively breastfeeding (max age)	0	6.977	10	8.405	11	12	0.0488043
maximum age breastfeeding	0	11	12	10.91	12	12	0.0332131
ReadCount	1136	29903	45408	61961	69042	1063027	1134.23
